# Supplementary material for: Analysis of hemolysis-associated acute myeloid leukemia genes obtained using weighted gene co-expression network analysis and a Mendelian randomization study
Source: Blood Res. 2025 Apr 11;60(1):24. doi: 10.1007/s44313-025-00073-7 (PMC11992295; doi:10.1007/s44313-025-00073-7)
Supplement: Supplementary file 1 — Supplementary Material 1. [file 44313_2025_73_MOESM1_ESM.xls]

## Sheet: diff
id	logFC	AveExpr	t	P.Value	adj.P.Val	B
LOC101929734	-4.42265	6.09231	-76.9968	4.31361e-110	9.86294e-105	240.967
HUWE1	2.9345	11.1911	74.3218	3.81684e-108	4.36355e-103	236.575
BMP4	3.40857	5.19304	72.5852	7.6156e-107	5.80428e-102	233.637
PPP2R2B	-3.27732	5.78686	-61.2741	1.40987e-97	8.05906e-93	212.606
FUT5	3.54201	5.62634	60.5134	6.74427e-97	3.08411e-92	211.058
CCDC24	3.89944	5.3735	57.6403	2.95034e-94	1.12431e-89	205.037
VSIG1	-3.17817	5.77088	-57.3278	5.81401e-94	1.84591e-89	204.365
CTB-167B5.2	-7.27455	6.57323	-57.2795	6.45854e-94	1.84591e-89	204.261
SNHG22	-3.19726	5.64386	-57.1905	7.84021e-94	1.99182e-89	204.069
AC005256.1	3.14179	4.91877	56.974	1.2582e-93	2.87684e-89	203.6
CRYBB3	2.9619	5.13499	56.8457	1.66645e-93	3.46389e-89	203.322
T	3.30072	5.98719	55.8418	1.53405e-92	2.92297e-88	201.121
PCED1B-AS1	-4.41231	6.25142	-54.885	1.31697e-91	2.31632e-87	198.988
CXCR1	-4.6787	9.45556	-54.2274	5.88915e-91	9.61813e-87	197.501
NACAP1	2.74248	12.3458	53.9285	1.16988e-90	1.78327e-86	196.82
RP11-998D10.7	2.79589	4.55889	52.3217	4.97381e-89	7.1078e-85	193.095
FAM86B3P	-3.48493	7.87872	-51.7057	2.15382e-88	2.89686e-84	191.639
PTGER1	3.07849	5.81663	51.4777	3.71916e-88	4.72431e-84	191.096
NALCN-AS1	2.48956	4.57997	51.3969	4.51685e-88	5.4356e-84	190.903
C14orf64	-2.55114	6.71653	-50.7747	2.03353e-87	2.3248e-83	189.407
C10orf95	2.99148	5.50445	50.6941	2.47455e-87	2.69428e-83	189.212
HIGD1B	3.01086	5.3148	50.3495	5.74102e-87	5.96667e-83	188.375
CHAD	2.43709	4.69397	50.253	7.27474e-87	7.23195e-83	188.14
FAM86A	3.49153	5.98153	49.6237	3.43898e-86	3.27631e-82	186.595
MEFV	-4.32713	6.69267	-49.3416	6.93974e-86	6.347e-82	185.896
SLC30A3	3.3042	6.46664	49.2992	7.71559e-86	6.78518e-82	185.791
KCNMB2	-2.41318	5.16235	-49.2708	8.28168e-86	7.01327e-82	185.72
NSMF	2.94753	5.01224	49.2191	9.42452e-86	7.69603e-82	185.591
MAP3K10	3.35885	6.28009	49.1818	1.03453e-85	8.15661e-82	185.499
FGF21	2.43677	4.97292	49.1263	1.18883e-85	9.06079e-82	185.36
LOC440028	2.93585	5.31211	49.086	1.31526e-85	9.70096e-82	185.26
Y16709	3.58067	11.3582	48.9721	1.75045e-85	1.25073e-81	184.975
LGI3	3.071	5.43246	48.9512	1.84485e-85	1.27824e-81	184.923
CCDC65	-3.01056	4.63916	-48.7716	2.89902e-85	1.94957e-81	184.473
GAL3ST1	2.6713	4.51098	48.3403	8.64006e-85	5.64436e-81	183.386
IL17B	2.76794	4.41306	47.9741	2.19854e-84	1.39636e-80	182.457
CCDC27	2.78906	4.57396	47.9512	2.33111e-84	1.44055e-80	182.398
ASB12	2.8953	5.27544	47.8338	3.14924e-84	1.79554e-80	182.099
BEND2	-4.11133	5.49782	-47.829	3.18829e-84	1.79554e-80	182.087
SYNE2	-3.76485	7.09288	-47.8254	3.218e-84	1.79554e-80	182.077
LINC01281	2.62163	4.76866	47.8252	3.21968e-84	1.79554e-80	182.077
SEMA6C	3.4551	5.76481	47.6285	5.33849e-84	2.90626e-80	181.573
SLC25A39	-4.88018	11.891	-47.6183	5.48091e-84	2.91441e-80	181.547
LOC100652999	2.5928	5.22578	47.5655	6.28039e-84	3.26362e-80	181.412
GPR155	-3.40074	7.27084	-47.2941	1.26671e-83	6.43622e-80	180.713
ALPI	2.11926	4.34601	46.9157	3.38969e-83	1.68488e-79	179.733
MFSD6L	2.24127	5.20852	46.862	3.89957e-83	1.89708e-79	179.593
RTP5	2.60478	5.09969	46.7251	5.5799e-83	2.65798e-79	179.236
OR6W1P	2.44317	4.58147	46.6672	6.49311e-83	3.02986e-79	179.085
SLC6A7	3.19222	5.89371	46.6232	7.28891e-83	3.33318e-79	178.97
LOC100652911	2.13472	4.30191	46.3537	1.48157e-82	6.64229e-79	178.263
KRTAP5-8	3.14682	6.4117	46.336	1.55206e-82	6.8245e-79	178.217
LOC101928370	-3.43696	5.09605	-46.3222	1.60975e-82	6.9446e-79	178.181
RP5-1180E21.5	-3.74736	4.61767	-46.1969	2.24204e-82	9.49325e-79	177.851
LINC01010	2.16077	4.519	45.7663	7.03929e-82	2.92639e-78	176.711
SHFM1	2.97921	9.01621	45.5555	1.23704e-81	5.0508e-78	176.149
GPR3	2.76257	4.58582	45.5258	1.33961e-81	5.37363e-78	176.069
FASLG	-2.99351	6.79612	-45.3872	1.9431e-81	7.58332e-78	175.699
USHBP1	2.75464	5.03361	45.3846	1.9568e-81	7.58332e-78	175.692
UNC5A	2.11151	4.8954	45.366	2.05758e-81	7.841e-78	175.642
FKBP10	2.54914	5.41953	45.312	2.37929e-81	8.91832e-78	175.497
FAM71E1	2.78413	5.02277	45.2387	2.89844e-81	1.0689e-77	175.3
APLP1	2.77308	4.78321	45.1123	4.0765e-81	1.47949e-77	174.96
NXNL1	3.34201	5.7592	45.0838	4.40305e-81	1.57304e-77	174.883
TSGA10IP	3.4004	5.57562	45.0201	5.23209e-81	1.84047e-77	174.711
RP11-1109F11.3	-2.92976	4.55734	-44.9045	7.15655e-81	2.47928e-77	174.399
PRAMEF10	2.57454	4.72668	44.6673	1.36457e-80	4.56793e-77	173.756
OR1F2P	2.58884	4.27741	44.6652	1.37212e-80	4.56793e-77	173.75
ENPP5	-3.83169	4.76807	-44.6635	1.37849e-80	4.56793e-77	173.746
UBL4B	3.22785	5.67772	44.6435	1.4557e-80	4.75488e-77	173.691
SLAMF1	-2.64763	7.10097	-44.442	2.52517e-80	8.13201e-77	173.142
LOC255654	3.04323	5.33299	44.3881	2.9268e-80	9.2945e-77	172.995
SFTPC	2.42908	5.6974	44.3584	3.17559e-80	9.94642e-77	172.914
DUOXA2	3.06055	5.6188	44.3297	3.43521e-80	1.06142e-76	172.835
TNNI1	2.30425	4.41601	44.3082	3.64432e-80	1.11102e-76	172.776
TIGIT	-3.46108	6.89945	-44.2966	3.76263e-80	1.13199e-76	172.744
RP11-225H22.4	2.75078	5.22459	44.2383	4.41618e-80	1.31136e-76	172.585
CHST6	2.12025	3.97624	43.6699	2.12606e-79	6.23227e-76	171.017
KRT36	1.97344	3.94734	43.5428	3.0294e-79	8.76791e-76	170.664
SERPINA9	2.74608	6.03271	43.5154	3.2694e-79	9.34424e-76	170.588
IL27	3.03152	5.33053	43.4285	4.16736e-79	1.17637e-75	170.346
CSF3	3.086	5.78081	43.3268	5.53835e-79	1.5443e-75	170.062
RP11-77H9.8	-2.76798	6.15481	-43.3091	5.82014e-79	1.60332e-75	170.013
PRDM5	-2.49788	4.93533	-43.184	8.267e-79	2.25027e-75	169.663
RP11-540O11.1	2.9654	6.4194	43.1186	9.93335e-79	2.67204e-75	169.48
DRD4	2.59058	4.25656	42.9688	1.5145e-78	4.02658e-75	169.059
BRINP2	2.17524	4.64146	42.9272	1.70325e-78	4.47635e-75	168.942
WLS	-4.70898	6.51746	-42.9068	1.80449e-78	4.68853e-75	168.884
ARSG	-2.62693	6.87048	-42.8512	2.1111e-78	5.42357e-75	168.728
LOC100128343	2.66023	7.02986	42.7861	2.53844e-78	6.44895e-75	168.544
PDZK1IP1	-6.09552	8.87506	-42.7167	3.08932e-78	7.76224e-75	168.348
KIFC1	3.77428	6.02244	42.7117	3.13376e-78	7.78833e-75	168.333
AC104667.3	2.80606	4.90636	42.6465	3.77079e-78	9.27074e-75	168.149
TTC9B	2.61933	5.00008	42.5888	4.44168e-78	1.0804e-74	167.985
C9orf53	2.45444	4.37984	42.2681	1.10853e-77	2.66802e-74	167.073
SMCP	2.4468	4.91687	42.075	1.9283e-77	4.5927e-74	166.52
GUCA2A	2.82339	5.39774	41.8571	3.61041e-77	8.51041e-74	165.894
SSR4P1	2.35577	4.9945	41.8277	3.92961e-77	9.16832e-74	165.81
RP11-44F14.8	-3.39991	6.00211	-41.6434	6.69737e-77	1.5468e-73	165.278
CRYBB1	2.57554	4.85595	41.404	1.34267e-76	3.06997e-73	164.583
SHROOM4	2.26556	4.81771	41.3446	1.59613e-76	3.61338e-73	164.411
REXO1	2.55537	5.24485	41.3364	1.63494e-76	3.66493e-73	164.387
GAFA2	2.8797	5.52163	41.2909	1.86728e-76	4.14512e-73	164.254
IHH	2.26538	5.44492	41.1405	2.89792e-76	6.37116e-73	163.815
CDX2	2.71006	5.18848	41.07	3.56332e-76	7.75945e-73	163.609
SLC5A8	2.54146	5.26835	40.9292	5.38894e-76	1.16242e-72	163.196
RAB30	-2.36446	6.52629	-40.9023	5.83213e-76	1.24626e-72	163.117
DEFA6	2.68966	5.35461	40.8373	7.06158e-76	1.49501e-72	162.926
LOC101928988	-3.44523	4.83903	-40.805	7.76757e-76	1.62939e-72	162.831
RP11-384L8.1	2.50025	4.68374	40.7578	8.9294e-76	1.85607e-72	162.692
BC079832	2.43639	4.6989	40.4939	1.95019e-75	4.01716e-72	161.912
NCKAP1	-2.88638	4.78659	-40.3591	2.91155e-75	5.94391e-72	161.512
RP5-968J1.1	3.06555	5.47688	40.2887	3.59105e-75	7.26622e-72	161.302
CCR3	-4.60854	7.83725	-40.262	3.88774e-75	7.79756e-72	161.223
ADAMTSL2	2.08967	4.26163	40.2506	4.02299e-75	7.99865e-72	161.189
C14orf80	2.97215	5.47353	40.2185	4.42714e-75	8.72632e-72	161.093
LOC441461	-4.06624	11.0886	-40.2029	4.63812e-75	9.06404e-72	161.047
KRTAP3-1	2.66296	5.9596	40.1992	4.68961e-75	9.08701e-72	161.036
TMEM114	2.89418	5.1366	40.1916	4.79792e-75	9.21875e-72	161.013
OR10D1P	2.44659	4.83415	40.1655	5.18602e-75	9.88141e-72	160.935
C11orf16	3.1399	6.49321	40.0773	6.75219e-75	1.27592e-71	160.672
LOC101930421	2.72012	4.96486	39.9997	8.52123e-75	1.59701e-71	160.439
MROH6	3.95334	6.91681	39.7581	1.76216e-74	3.27572e-71	159.714
C11orf97	2.0193	3.73989	39.6558	2.39996e-74	4.42535e-71	159.405
SPC24	3.08564	5.75179	39.5829	2.99161e-74	5.47219e-71	159.185
MAP3K19	2.75403	5.49376	39.5722	3.08992e-74	5.60715e-71	159.153
MAGEA10	2.23747	4.82083	39.3806	5.52554e-74	9.8999e-71	158.572
C2orf82	2.47771	5.16356	39.3796	5.54211e-74	9.8999e-71	158.569
PCA3	-2.20999	4.91834	-39.299	7.08335e-74	1.25549e-70	158.324
KCND1	2.92938	5.1923	39.2194	9.02667e-74	1.58763e-70	158.082
HHLA1	2.33392	5.82769	39.2044	9.44954e-74	1.64932e-70	158.036
MYB	4.43015	9.10474	39.1081	1.26789e-73	2.19621e-70	157.742
RAB6A	-2.60107	5.50372	-38.9867	1.83912e-73	3.16172e-70	157.371
KCNJ15	-4.50285	8.04662	-38.9738	1.9131e-73	3.26436e-70	157.331
PITX3	2.83514	5.61544	38.8064	3.19959e-73	5.41908e-70	156.817
TRPV6	2.65847	5.20655	38.8016	3.24731e-73	5.45948e-70	156.803
SGCA	2.079	4.13368	38.5947	6.14824e-73	1.02612e-69	156.165
PDE6G	3.33678	6.82201	38.5772	6.4893e-73	1.07519e-69	156.111
LOC157931	2.28425	4.23644	38.5315	7.47521e-73	1.22963e-69	155.969
SOWAHC	-2.70797	5.24747	-38.4166	1.06721e-72	1.74297e-69	155.614
PHLDB1	2.50154	5.05445	38.3887	1.16398e-72	1.88753e-69	155.527
NXPE4	2.24751	4.63262	38.2017	2.08282e-72	3.35374e-69	154.945
SPATA21	2.85962	5.27842	38.0803	3.04323e-72	4.86591e-69	154.567
ALDH3A1	2.70249	4.81814	38.0046	3.85643e-72	6.12335e-69	154.33
NTRK3-AS1	2.89806	4.77482	37.9116	5.16238e-72	8.14043e-69	154.038
PYY2	3.09636	5.29805	37.9034	5.29639e-72	8.29455e-69	154.013
RP11-63K6.7	2.61655	5.25069	37.8531	6.20227e-72	9.64715e-69	153.855
SNRPD1	3.17058	9.217	37.8475	6.31238e-72	9.75208e-69	153.837
GPR45	2.56576	5.28251	37.8339	6.58928e-72	1.01115e-68	153.794
C20orf141	2.47208	5.84836	37.7621	8.25891e-72	1.25892e-68	153.569
CD3G	-4.11714	8.24494	-37.7304	9.12677e-72	1.38199e-68	153.469
GJC2	2.73904	5.87388	37.6709	1.10089e-71	1.65603e-68	153.281
PTGER4P2-CDK2AP2P2	2.8184	4.92677	37.6225	1.28259e-71	1.91674e-68	153.129
OR7C2	2.51737	5.78437	37.5281	1.72873e-71	2.56668e-68	152.83
LOC101927839	2.24468	4.4618	37.5075	1.84531e-71	2.7221e-68	152.765
C17orf96	3.05772	6.01336	37.4842	1.9867e-71	2.91188e-68	152.691
LOC283585	-2.47261	4.41714	-37.4684	2.08886e-71	3.04211e-68	152.641
KIAA0040	-2.78589	8.42488	-37.4572	2.16444e-71	3.13223e-68	152.606
APOA1	2.47724	4.86152	37.3964	2.6245e-71	3.77412e-68	152.413
CBX8	2.50667	5.29564	37.3889	2.68772e-71	3.84088e-68	152.389
DCD	2.06041	4.58983	37.3359	3.18046e-71	4.51678e-68	152.221
ADAM19	-2.5016	7.30779	-37.3136	3.41441e-71	4.81911e-68	152.15
C11orf53	2.70425	6.2956	37.3058	3.49951e-71	4.90891e-68	152.125
NTSR2	2.22313	4.38965	37.2569	4.08967e-71	5.70177e-68	151.97
TMEM74	-1.71248	4.56041	-37.2292	4.46704e-71	6.19016e-68	151.881
TREM2	2.99181	5.64564	37.1972	4.94609e-71	6.81271e-68	151.78
PRDM8	2.01992	4.5548	37.1929	5.01464e-71	6.86577e-68	151.766
LOC339978	1.91642	4.81556	37.1705	5.38563e-71	7.32981e-68	151.694
CTF1	2.45927	5.5898	36.9972	9.37111e-71	1.26786e-67	151.141
CYAT1	2.47176	5.50626	36.9703	1.02149e-70	1.37389e-67	151.055
TMEM262	2.05814	5.07576	36.9234	1.18728e-70	1.58754e-67	150.904
SERPINH1	3.26169	5.56439	36.8557	1.4757e-70	1.96171e-67	150.687
PNCK	1.78169	5.18205	36.8419	1.54263e-70	2.03883e-67	150.642
RP5-944M2.2	-1.98621	5.2126	-36.8286	1.60979e-70	2.11536e-67	150.6
CDH15	2.39546	5.09159	36.8125	1.69576e-70	2.2156e-67	150.548
TEKT1	2.26422	4.71672	36.7694	1.94761e-70	2.5302e-67	150.409
GPRC6A	2.52325	5.1474	36.7613	1.99942e-70	2.58283e-67	150.383
LINC00174	2.90231	5.60127	36.7216	2.27197e-70	2.91842e-67	150.255
SLFN5	-2.93491	8.35419	-36.6872	2.53826e-70	3.24227e-67	150.144
HOXB13	1.92142	4.81318	36.5974	3.39186e-70	4.30856e-67	149.855
LRRC3B	-3.00803	5.00644	-36.5946	3.42323e-70	4.32438e-67	149.845
LOC101927121	-2.85401	4.20499	-36.5767	3.62679e-70	4.55635e-67	149.788
ITGA1	-2.45629	4.8754	-36.5583	3.84911e-70	4.80922e-67	149.728
RP4-575N6.5	-3.00786	5.53871	-36.5126	4.46274e-70	5.54561e-67	149.58
KRT76	2.35761	4.66591	36.4232	5.9629e-70	7.36973e-67	149.291
PNMAL2	2.79289	5.08899	36.3961	6.51011e-70	8.00279e-67	149.203
RP11-560G2.2	2.77624	4.85916	36.3632	7.24529e-70	8.85891e-67	149.096
AL022341.3	2.46352	5.1273	36.299	8.92677e-70	1.08568e-66	148.887
SPRY4-IT1	2.77925	5.03001	36.2638	1.00107e-69	1.21107e-66	148.772
FILIP1	-1.79257	4.17219	-36.2512	1.04314e-69	1.25532e-66	148.731
C16orf59	3.0946	6.06141	36.245	1.06423e-69	1.27399e-66	148.711
CAP2	-1.95146	4.34744	-36.2293	1.12023e-69	1.32764e-66	148.66
LOC102724387	-4.08985	4.5877	-36.2292	1.12066e-69	1.32764e-66	148.66
CEACAM3	-2.56898	7.99095	-36.2067	1.20579e-69	1.42114e-66	148.586
ALS2CR12	-3.09314	6.12039	-36.1423	1.48779e-69	1.74451e-66	148.376
SYT13	-2.40172	5.40472	-36.1195	1.60263e-69	1.86957e-66	148.302
LRFN4	3.07839	6.01984	36.0746	1.85587e-69	2.15401e-66	148.155
TBX21	-4.03187	8.65459	-36.0698	1.88536e-69	2.17718e-66	148.139
DPP4	-3.16687	6.73638	-36.0593	1.95163e-69	2.24239e-66	148.105
TRPM2-AS	2.71159	4.76526	36.0387	2.08757e-69	2.38658e-66	148.038
CDSN	1.71424	4.92797	36.0238	2.19186e-69	2.49334e-66	147.989
ZNF488	2.24927	4.81038	36.005	2.33108e-69	2.63859e-66	147.927
KRT33A	2.24893	4.44384	35.96	2.7011e-69	3.04236e-66	147.78
CDC42SE1	-2.38765	10.8893	-35.9571	2.72688e-69	3.05634e-66	147.77
TNFRSF10C	-4.10933	8.69993	-35.9415	2.87053e-69	3.20165e-66	147.719
ADIPOR1	-3.94501	11.7517	-35.859	3.76272e-69	4.17639e-66	147.448
FGF8	2.00573	3.87877	35.8571	3.78686e-69	4.18287e-66	147.442
LOC100506504	2.31666	5.76487	35.806	4.47932e-69	4.92396e-66	147.274
TSPY1	2.56701	5.23865	35.756	5.28066e-69	5.77707e-66	147.109
GABRD	2.15985	4.71388	35.748	5.4215e-69	5.9029e-66	147.083
NUMBL	2.06868	10.3165	35.7404	5.55966e-69	6.02465e-66	147.058
LINC00466	-2.36764	4.88779	-35.6459	7.59237e-69	8.18856e-66	146.746
KIF21A	-3.73438	5.1749	-35.2496	2.82738e-68	3.03508e-65	145.431
ZNF831	-3.49624	6.07326	-35.2445	2.87569e-68	3.07251e-65	145.414
PPP1R3B	-3.3222	7.76377	-35.2388	2.93071e-68	3.11674e-65	145.395
CAMK4	-3.49692	6.74298	-35.2367	2.95186e-68	3.1247e-65	145.388
RP4-794H19.1	3.07696	5.35787	35.2329	2.989e-68	3.14942e-65	145.376
CCNJL	-3.29151	6.52563	-35.1994	3.34272e-68	3.50598e-65	145.264
PCSK5	-3.56561	6.05044	-35.1454	4.00336e-68	4.17971e-65	145.083
RP11-736K20.5	1.773	4.68541	35.1358	4.13387e-68	4.29635e-65	145.051
C20orf96	2.67327	4.49575	35.1258	4.27454e-68	4.42245e-65	145.018
KIAA1671	-2.27182	6.07869	-35.1102	4.50347e-68	4.63831e-65	144.966
ZNF287	-1.73135	5.35096	-35.0609	5.31002e-68	5.44449e-65	144.801
UACA	2.78598	7.89005	35.0547	5.42089e-68	5.53335e-65	144.78
APOA4	3.25522	5.53867	35.0241	6.0075e-68	6.10487e-65	144.677
SLC25A53	-2.32394	4.97813	-35.0131	6.2312e-68	6.30419e-65	144.641
KCNJ2	-6.4594	8.17822	-34.994	6.64323e-68	6.69143e-65	144.577
JSRP1	3.06515	5.17727	34.9625	7.38522e-68	7.40618e-65	144.471
ACVR1C	-2.65578	5.43725	-34.9264	8.33497e-68	8.32212e-65	144.35
STEAP4	-5.63765	8.31048	-34.8982	9.16379e-68	9.10989e-65	144.255
TMEM154	-4.50796	10.1533	-34.8909	9.39239e-68	9.29672e-65	144.23
PPAPDC3	2.90304	5.39422	34.8838	9.61861e-68	9.4796e-65	144.206
AATK	-2.50219	8.8172	-34.8816	9.68782e-68	9.50683e-65	144.199
RP11-301O19.1	2.65541	5.0961	34.8776	9.81996e-68	9.59532e-65	144.186
FAM83E	1.90795	4.51228	34.8009	1.27135e-67	1.23698e-64	143.927
HRASLS	-2.98854	4.40319	-34.7993	1.2782e-67	1.23838e-64	143.922
TRAV12-2	-2.56308	5.64628	-34.6797	1.91318e-67	1.84575e-64	143.518
ATP5J	2.57298	10.7889	34.6692	1.98171e-67	1.90384e-64	143.483
FAM83G	2.89524	5.83185	34.6372	2.20796e-67	2.11231e-64	143.375
2024-09-10	-2.94436	4.75258	-34.5457	3.00997e-67	2.86759e-64	143.065
LMX1B	1.98247	4.93485	34.5313	3.16068e-67	2.99867e-64	143.016
LSM3	3.37175	8.65704	34.5198	3.28574e-67	3.10444e-64	142.977
RNF165	-2.30551	5.06849	-34.4587	4.04259e-67	3.79079e-64	142.77
LA16c-381G6.1	3.07901	5.42916	34.4585	4.04533e-67	3.79079e-64	142.769
AP001630.5	2.25018	5.54753	34.4261	4.51526e-67	4.21389e-64	142.659
IL17RE	1.8856	4.33706	34.3408	6.03432e-67	5.60866e-64	142.369
TDRKH	-2.51239	5.51876	-34.3285	6.29246e-67	5.81901e-64	142.327
MEOX1	-2.74092	5.01267	-34.3276	6.31153e-67	5.81901e-64	142.324
ALPP	1.85347	3.85697	34.2813	7.39093e-67	6.78681e-64	142.166
DGAT2	-3.69014	8.74457	-34.2021	9.683e-67	8.85596e-64	141.896
SPTBN2	2.66755	5.10976	34.199	9.78706e-67	8.91547e-64	141.885
KRTAP4-2	-2.52842	5.65577	-34.1838	1.03092e-66	9.3538e-64	141.833
NSG1	-2.22822	7.04281	-34.1772	1.05444e-66	9.52945e-64	141.811
SIT1	-2.34422	8.34306	-34.152	1.14902e-66	1.03433e-63	141.725
ANO7	2.53012	6.3596	34.1219	1.27377e-66	1.14213e-63	141.622
LOC102724611	-4.28352	5.57795	-34.0761	1.48995e-66	1.33075e-63	141.465
RAMP2	2.40872	5.08404	34.0573	1.58906e-66	1.41376e-63	141.4
CEP131	3.1041	5.47939	34.0445	1.66064e-66	1.47171e-63	141.356
TMEM59L	3.08879	5.37389	33.9925	1.98484e-66	1.75223e-63	141.178
AOC2	-2.66743	6.49935	-33.9849	2.03727e-66	1.7916e-63	141.152
HSD3B7	2.43326	6.01356	33.9677	2.16123e-66	1.89333e-63	141.093
GCGR	2.53005	5.38302	33.9335	2.43064e-66	2.12122e-63	140.975
FAM19A1	-3.61593	5.24208	-33.9238	2.51281e-66	2.18459e-63	140.942
CD28	-3.23436	6.51838	-33.9031	2.69804e-66	2.33673e-63	140.871
NGB	2.30078	5.32918	33.8919	2.80417e-66	2.41949e-63	140.832
NHS	-3.15813	5.23977	-33.818	3.61607e-66	3.10829e-63	140.578
CTD-2256P15.2	2.5085	5.45641	33.6789	5.84419e-66	5.00471e-63	140.097
CCNB1IP1	3.02393	9.56559	33.6626	6.18417e-66	5.27609e-63	140.041
C19orf73	2.34236	4.8404	33.6572	6.30039e-66	5.35526e-63	140.022
MCC	-1.96632	5.46194	-33.5339	9.65684e-66	8.17781e-63	139.595
LOC102724362	2.33038	5.24299	33.5076	1.05795e-65	8.9261e-63	139.503
ACY1	2.20742	4.46924	33.4887	1.12971e-65	9.49653e-63	139.438
APOBEC4	-2.22557	5.42407	-33.4818	1.15707e-65	9.69088e-63	139.414
COL26A1	2.57194	5.53385	33.4759	1.18088e-65	9.85418e-63	139.393
LOC101929694	-2.80644	4.4227	-33.4601	1.24791e-65	1.03756e-62	139.338
FFAR2	-5.84631	8.75936	-33.4141	1.46392e-65	1.21276e-62	139.178
GALNT18	-1.64175	5.97014	-33.399	1.54327e-65	1.27387e-62	139.125
MED25	2.33855	6.61572	33.3615	1.75815e-65	1.44603e-62	138.995
LRRC71	2.82439	4.84628	33.3449	1.86318e-65	1.52438e-62	138.937
RARS	2.25497	8.96744	33.3443	1.86675e-65	1.52438e-62	138.935
CDHR5	2.05903	4.66549	33.3363	1.9195e-65	1.56188e-62	138.907
TMC5	-2.18323	4.40097	-33.3121	2.08867e-65	1.69351e-62	138.823
DIRC3	2.40388	4.45412	33.2738	2.38723e-65	1.92874e-62	138.689
LOC285422	1.77668	3.77869	33.2526	2.57108e-65	2.06997e-62	138.615
ITPKA	2.87712	4.88262	33.1939	3.15653e-65	2.53239e-62	138.409
NEFL	-2.74949	4.81953	-33.1552	3.61336e-65	2.88875e-62	138.274
LINC01093	-2.71601	4.29007	-33.1218	4.06186e-65	3.236e-62	138.157
TBCA	2.41645	11.2942	33.0238	5.72837e-65	4.54783e-62	137.813
HPCA	2.43184	5.31357	32.9807	6.66426e-65	5.27254e-62	137.661
PLA2G2D	1.97387	5.00499	32.9763	6.76802e-65	5.33617e-62	137.646
RP11-874J12.4	-2.78459	5.44742	-32.9173	8.32913e-65	6.54444e-62	137.438
RP11-79P5.2	2.22796	4.54578	32.897	8.94655e-65	7.00549e-62	137.367
P4HA3	2.1534	5.29384	32.88	9.49903e-65	7.41272e-62	137.307
MAPK13	-2.25335	7.28731	-32.8096	1.21759e-64	9.46937e-62	137.058
DMRTA1	2.19983	4.06771	32.762	1.44075e-64	1.11669e-61	136.89
PFDN4	2.53335	7.88208	32.7224	1.65695e-64	1.27992e-61	136.75
LOC102724165	2.39077	5.50354	32.6636	2.03994e-64	1.57046e-61	136.541
MYL6B	2.87606	8.43538	32.6554	2.10062e-64	1.60865e-61	136.512
AC017002.2	-3.18048	7.25549	-32.655	2.10362e-64	1.60865e-61	136.511
ADAMTS14	2.72429	5.05257	32.6514	2.13035e-64	1.62366e-61	136.498
CSDC2	2.8391	5.39028	32.6455	2.1757e-64	1.65271e-61	136.477
RP4-680D5.8	-2.66304	4.63252	-32.6437	2.18917e-64	1.65744e-61	136.471
NFE4	-3.64224	6.45942	-32.6289	2.30707e-64	1.74094e-61	136.418
FPR2	-4.86768	8.79499	-32.6264	2.32767e-64	1.7507e-61	136.409
SIRPG	-2.62395	6.5213	-32.6119	2.4505e-64	1.83705e-61	136.358
MAMDC4	3.32717	6.11372	32.5983	2.57158e-64	1.92152e-61	136.31
RP11-326I11.5	-2.92606	5.75593	-32.5625	2.91977e-64	2.17458e-61	136.183
GFRA4	1.67978	4.51124	32.5614	2.93105e-64	2.1759e-61	136.179
LOC101927766	-2.22664	6.54744	-32.5477	3.07789e-64	2.27751e-61	136.13
UQCRB	4.28218	9.99694	32.5395	3.16908e-64	2.33743e-61	136.101
ALPL	-3.74135	6.44462	-32.5363	3.20494e-64	2.35627e-61	136.089
HCG26	-2.40037	7.82897	-32.528	3.30017e-64	2.41851e-61	136.06
TRAV8-3	-2.15338	6.68832	-32.4948	3.71461e-64	2.71353e-61	135.942
RPL26L1	3.00134	9.09716	32.4745	3.99298e-64	2.90759e-61	135.869
LOC102724891	2.25196	5.07034	32.4561	4.26272e-64	3.09415e-61	135.804
SLC51B	2.00035	3.87123	32.439	4.52972e-64	3.27755e-61	135.743
AQP6	2.3603	5.47916	32.433	4.62756e-64	3.33778e-61	135.722
ATP5O	2.46266	10.2378	32.4214	4.8228e-64	3.46767e-61	135.68
CEND1	2.95082	5.7398	32.3977	5.24898e-64	3.76227e-61	135.595
LOC254057	3.48179	5.39342	32.3778	5.63344e-64	4.02522e-61	135.525
ATP5I	2.30186	10.5423	32.3513	6.19164e-64	4.41028e-61	135.43
USP28	-1.92647	7.6977	-32.3398	6.45195e-64	4.58143e-61	135.389
MBD3L2	1.99655	4.42359	32.3033	7.35177e-64	5.20421e-61	135.258
LBH	-4.34701	9.83951	-32.2736	8.17395e-64	5.76836e-61	135.152
ITPKB-IT1	2.68928	6.18811	32.2656	8.40974e-64	5.9165e-61	135.124
HCG27	-3.48514	8.16546	-32.2451	9.05148e-64	6.34845e-61	135.05
CD27	-3.30362	9.38715	-32.2278	9.63038e-64	6.73382e-61	134.988
LOC219688	2.67124	5.24043	32.1793	1.14544e-63	7.98482e-61	134.814
GBX2	2.16855	4.02335	32.1468	1.28694e-63	8.94381e-61	134.698
RASL11A	-1.90954	5.99238	-32.146	1.29084e-63	8.94381e-61	134.695
PPP1R2P9	1.86475	4.41004	32.1415	1.31201e-63	9.06307e-61	134.678
LOC101928461	2.29863	4.70054	32.1345	1.34512e-63	9.26377e-61	134.653
CD247	-4.21143	10.3097	-32.1198	1.41815e-63	9.73744e-61	134.6
CTB-119C2.1	-2.76339	4.99894	-32.0866	1.59765e-63	1.09371e-60	134.481
CTC-425F1.4	2.69809	8.85925	32.0603	1.7555e-63	1.19818e-60	134.387
IL21R	-2.80387	6.83427	-32.0527	1.80452e-63	1.22797e-60	134.359
SUGP1	1.62189	7.86082	32.0417	1.87743e-63	1.2738e-60	134.32
TNFSF14	-2.59749	7.24568	-32.0337	1.93191e-63	1.30688e-60	134.291
RP4-595K12.1	1.84119	11.5641	32.0065	2.13072e-63	1.43712e-60	134.193
ACSL6	-2.2894	5.87424	-32.0034	2.15423e-63	1.4487e-60	134.182
FBXL18	2.12954	6.47366	32.0013	2.17116e-63	1.45581e-60	134.174
GP6	-3.07274	5.93291	-31.9825	2.32311e-63	1.55313e-60	134.106
SCRG1	-2.00989	4.86737	-31.9428	2.67999e-63	1.78651e-60	133.963
GGT5	3.5703	5.65845	31.8485	3.766e-63	2.50315e-60	133.623
CLVS2	-2.98255	4.62473	-31.8299	4.02812e-63	2.66962e-60	133.555
OR7E19P	1.79441	3.70164	31.8255	4.0932e-63	2.70491e-60	133.539
TIAM1	-3.29273	7.68426	-31.7272	5.84114e-63	3.84888e-60	133.183
RP5-894A10.6	2.90288	5.3762	31.7235	5.9202e-63	3.88976e-60	133.17
ZSWIM5	-1.79245	6.07215	-31.71	6.21727e-63	4.07324e-60	133.121
PLEKHG1	-3.23356	5.35082	-31.7054	6.32072e-63	4.12918e-60	133.104
RP11-349E4.1	2.47652	5.63082	31.686	6.78223e-63	4.41806e-60	133.034
LOC101927278	2.41111	5.01017	31.6591	7.47757e-63	4.85717e-60	132.936
MYL4	-4.23778	9.16953	-31.6547	7.59853e-63	4.92176e-60	132.92
C10orf35	-1.66978	6.58043	-31.6157	8.75234e-63	5.6531e-60	132.778
CACNA1G	1.4883	5.04385	31.6132	8.8338e-63	5.68964e-60	132.769
AC068138.1	-2.1292	5.46636	-31.6033	9.15664e-63	5.88101e-60	132.733
THEMIS	-4.96624	6.49577	-31.5751	1.01458e-62	6.49806e-60	132.63
RP11-1109F11.5	-2.70511	4.77238	-31.5605	1.06978e-62	6.83249e-60	132.577
KIF9	2.14507	7.11214	31.548	1.11978e-62	7.1319e-60	132.532
LOC102724162	-2.0555	5.23117	-31.5421	1.14404e-62	7.26613e-60	132.51
RBM11	-2.59994	4.30303	-31.4935	1.36548e-62	8.64858e-60	132.333
OAZ1	-1.2076	14.4563	-31.4418	1.6487e-62	1.04135e-59	132.144
PCDHB13	2.28585	4.57933	31.4364	1.68164e-62	1.05923e-59	132.124
CRYGN	1.85515	4.65797	31.4228	1.76723e-62	1.11009e-59	132.075
GNAO1	1.99129	6.37098	31.4142	1.82308e-62	1.14203e-59	132.044
CDH3	2.01665	4.69275	31.405	1.88533e-62	1.1778e-59	132.01
PERP	-1.39793	5.30066	-31.3957	1.95047e-62	1.2127e-59	131.976
ST6GALNAC2	-2.97258	7.43412	-31.3956	1.95181e-62	1.2127e-59	131.975
UCHL3	2.34299	9.45789	31.3935	1.9663e-62	1.2184e-59	131.968
NDUFA1	2.38196	10.5835	31.3566	2.24999e-62	1.39042e-59	131.833
C9orf64	2.37326	10.2432	31.337	2.41722e-62	1.48973e-59	131.761
NSUN7	-2.70375	5.08236	-31.3333	2.45085e-62	1.50639e-59	131.747
LINC00092	-1.95424	6.29237	-31.3305	2.47552e-62	1.51748e-59	131.737
DEFB123	1.99865	4.51987	31.2517	3.30348e-62	2.0196e-59	131.448
EGR1	5.32601	9.16372	31.2316	3.55662e-62	2.16856e-59	131.374
MAST1	2.06588	4.92608	31.2162	3.7633e-62	2.28848e-59	131.318
PRSS30P	-2.24459	6.71692	-31.2002	3.99026e-62	2.42006e-59	131.259
RP3-507I15.1	2.95365	11.1164	31.1883	4.16958e-62	2.52212e-59	131.215
SNRPD2	2.92085	11.6536	31.184	4.23462e-62	2.55471e-59	131.2
TCTE1	1.7675	4.62991	31.0552	6.80178e-62	4.09265e-59	130.725
KCNH5	-1.75174	4.5545	-31.0513	6.89997e-62	4.14084e-59	130.711
FCRL3	-3.81253	8.10496	-31.0476	6.99418e-62	4.18638e-59	130.697
CDK2AP1	2.11863	11.0795	31.0259	7.5771e-62	4.52345e-59	130.617
CXCL5	-4.42603	5.15711	-30.9574	9.75378e-62	5.80774e-59	130.364
RP1-212P9.2	2.1012	5.10756	30.9343	1.0623e-61	6.30889e-59	130.279
GSDMC	-1.79278	6.6191	-30.9151	1.14046e-61	6.75552e-59	130.208
C16orf89	1.96173	4.54872	30.9137	1.14628e-61	6.77247e-59	130.202
LOC101927809	-2.60083	4.63294	-30.9121	1.15335e-61	6.79668e-59	130.196
LOC100506125	2.08801	4.22619	30.8423	1.49307e-61	8.77598e-59	129.938
RP11-394I13.2	-3.03343	5.62398	-30.838	1.51705e-61	8.89409e-59	129.922
CNR2	-1.95894	7.25229	-30.8353	1.53229e-61	8.96047e-59	129.912
LINC01049	-2.06602	6.08532	-30.8324	1.54886e-61	9.03422e-59	129.901
ASB10	2.17035	5.4769	30.8021	1.73291e-61	1.00821e-58	129.789
TAS2R3	2.01217	4.29467	30.7568	2.04968e-61	1.18948e-58	129.62
TSPAN1	2.36905	5.64858	30.6772	2.75472e-61	1.59458e-58	129.324
NPM1	2.14679	12.2689	30.6399	3.16509e-61	1.8275e-58	129.185
CD226	-3.09947	5.993	-30.6362	3.2082e-61	1.84772e-58	129.172
STRADB	-3.91601	11.6096	-30.6329	3.2483e-61	1.86612e-58	129.159
ZNF618	3.03539	6.95047	30.6299	3.28525e-61	1.88262e-58	129.148
LINC01348	2.97363	5.77603	30.6053	3.5998e-61	2.05771e-58	129.056
RHPN1	2.77686	6.2973	30.587	3.85334e-61	2.19714e-58	128.988
COL4A3	-1.37534	4.74405	-30.5748	4.0324e-61	2.29353e-58	128.943
C6orf52	2.04342	4.9137	30.5658	4.17011e-61	2.36596e-58	128.909
FLJ12120	-4.93062	6.85372	-30.5525	4.38225e-61	2.48017e-58	128.859
MDS2	-1.97329	6.83452	-30.5458	4.49372e-61	2.53698e-58	128.834
PKD1P1	3.5203	5.9009	30.5181	4.98311e-61	2.80634e-58	128.731
ASPDH	2.48654	5.78485	30.5157	5.0272e-61	2.82421e-58	128.722
LRIT1	1.60348	3.53488	30.505	5.23212e-61	2.93213e-58	128.682
RP11-304C12.3	1.92127	3.98964	30.4986	5.35806e-61	2.99232e-58	128.658
ABCD2	-3.49174	4.21963	-30.4983	5.3657e-61	2.99232e-58	128.657
MGC40069	-2.77678	5.13353	-30.4936	5.46021e-61	3.03762e-58	128.639
PFDN2	1.79527	9.44214	30.4581	6.23525e-61	3.46037e-58	128.506
HEATR9	-2.36292	4.96213	-30.4489	6.45303e-61	3.57256e-58	128.472
GNL2	2.23507	8.36803	30.4405	6.65887e-61	3.67761e-58	128.44
HYAL1	1.75538	4.29917	30.4241	7.07939e-61	3.90044e-58	128.379
SEMA4D	-2.33342	9.85873	-30.4088	7.49796e-61	4.12112e-58	128.322
PCDH12	2.74087	5.88471	30.3941	7.92083e-61	4.34311e-58	128.267
RORA	-3.73182	7.45327	-30.3767	8.45434e-61	4.62455e-58	128.201
FCGR3B	-6.65751	11.2236	-30.351	9.30953e-61	5.08018e-58	128.105
BC047364	-2.12939	4.48703	-30.3466	9.46204e-61	5.14194e-58	128.089
PRR30	1.91518	5.40659	30.3465	9.46767e-61	5.14194e-58	128.088
CRTC1	2.26206	6.8559	30.3111	1.08094e-60	5.85671e-58	127.955
ZRANB2-AS1	1.94329	4.4238	30.2892	1.17359e-60	6.34368e-58	127.873
RPL15	1.73467	12.4732	30.2784	1.22209e-60	6.59024e-58	127.832
CLDN1	-1.67067	4.68709	-30.2644	1.28844e-60	6.93172e-58	127.779
LOC101927648	-2.28984	5.28877	-30.2616	1.30192e-60	6.98779e-58	127.769
RPS27L	3.54519	9.09592	30.2199	1.52263e-60	8.15327e-58	127.612
EPHX1	3.25234	5.81869	30.2039	1.6171e-60	8.63889e-58	127.552
KLRC4	-3.80359	5.1143	-30.1892	1.7095e-60	9.11124e-58	127.496
WISP2	1.8189	4.90605	30.1831	1.74922e-60	9.30128e-58	127.473
BC070490	-2.78159	4.18886	-30.1771	1.78884e-60	9.48989e-58	127.451
LOC102723779	-2.13125	7.75537	-30.1531	1.9582e-60	1.03643e-57	127.36
PHLDB2	-2.25481	4.9076	-30.1382	2.0712e-60	1.0937e-57	127.304
R3HDM4	-2.8463	12.0259	-30.1343	2.10162e-60	1.10721e-57	127.289
LA16c-395F10.2	1.73237	4.12551	30.1165	2.24763e-60	1.18141e-57	127.222
RNF212	1.92249	5.44723	30.104	2.35581e-60	1.23544e-57	127.175
KCNK4	2.38506	4.72286	30.0971	2.41786e-60	1.26507e-57	127.149
LOC101928245	-2.03345	5.06102	-30.0767	2.61155e-60	1.36329e-57	127.072
FIBCD1	2.34963	5.33361	30.0489	2.90033e-60	1.51059e-57	126.967
LCAT	2.3053	5.31389	30.0153	3.29309e-60	1.71126e-57	126.839
LINC01094	-3.83163	5.63529	-30.0056	3.41648e-60	1.77136e-57	126.803
DUX1	3.02238	6.25478	29.9876	3.65725e-60	1.8919e-57	126.734
ACVRL1	2.29011	4.91589	29.9782	3.78993e-60	1.95611e-57	126.699
NDUFS4	2.01564	8.17832	29.9614	4.03785e-60	2.07938e-57	126.635
KLRD1	-3.26449	8.28619	-29.8772	5.55609e-60	2.85479e-57	126.316
LOC441081	-2.68522	7.20204	-29.8707	5.69476e-60	2.91948e-57	126.291
LOC100996286	-2.36574	7.7967	-29.8575	5.98681e-60	3.06234e-57	126.241
RP11-930P14.2	2.16644	4.82513	29.8541	6.06414e-60	3.09497e-57	126.228
C6orf165	2.74016	5.82244	29.8349	6.52256e-60	3.32152e-57	126.155
BAI2	-2.67018	4.96053	-29.83	6.6447e-60	3.3762e-57	126.136
SPIN3	-2.23857	5.97108	-29.819	6.92781e-60	3.51225e-57	126.095
GSC	1.92666	4.48007	29.8109	7.1457e-60	3.6147e-57	126.064
PRDM12	2.26024	5.05699	29.7897	7.7457e-60	3.90956e-57	125.983
C2orf71	2.04399	4.65235	29.7798	8.04024e-60	4.04929e-57	125.945
RP11-1007O24.3	2.57884	5.51638	29.7624	8.592e-60	4.31766e-57	125.879
LOC101927503	2.51162	5.68858	29.7239	9.94673e-60	4.98748e-57	125.732
ZDBF2	-2.45395	4.53398	-29.7123	1.03955e-59	5.19739e-57	125.688
LOC101927051	2.1059	5.18272	29.7119	1.04108e-59	5.19739e-57	125.687
OVOL3	2.32975	5.53398	29.71	1.04879e-59	5.22447e-57	125.679
PRSS23	-2.48246	6.466	-29.6772	1.18854e-59	5.90774e-57	125.554
SLC25A37	-3.65322	10.9993	-29.6756	1.19546e-59	5.92924e-57	125.548
N4BP1	-1.68659	9.62405	-29.672	1.21203e-59	5.99841e-57	125.534
SEC14L1	-2.66904	9.76303	-29.6305	1.42012e-59	7.01312e-57	125.376
RP11-548H18.2	-2.19091	7.19218	-29.5707	1.78419e-59	8.79201e-57	125.147
ADM5	3.32073	5.52536	29.5674	1.80737e-59	8.8871e-57	125.134
TMPRSS2	1.79343	5.45845	29.5488	1.9399e-59	9.51832e-57	125.063
CHRNA9	-2.39121	4.5393	-29.5244	2.12991e-59	1.04282e-56	124.969
MTNR1B	2.20435	5.00759	29.5203	2.16404e-59	1.05727e-56	124.954
SRL	2.19341	5.25047	29.4884	2.44449e-59	1.19174e-56	124.831
ZCRB1	1.50985	9.94652	29.4806	2.51874e-59	1.22532e-56	124.802
LINC01101	2.02858	4.74119	29.4581	2.74624e-59	1.33316e-56	124.715
OPN5	-1.47712	5.89982	-29.4281	3.08017e-59	1.4921e-56	124.6
EPHX2	-3.13472	6.19493	-29.4197	3.18135e-59	1.53786e-56	124.568
FLJ20712	2.78111	5.41178	29.3964	3.47882e-59	1.67811e-56	124.478
SLMO1	2.83293	4.78947	29.3902	3.56241e-59	1.71481e-56	124.454
LHX1	2.3829	4.73586	29.3808	3.69345e-59	1.77415e-56	124.418
PNLDC1	-2.1701	5.52448	-29.3753	3.77246e-59	1.80831e-56	124.397
LOC100130548	-2.38541	4.62274	-29.3696	3.85545e-59	1.84422e-56	124.375
LINC01056	1.92066	5.13154	29.3141	4.77311e-59	2.27841e-56	124.161
LOC101927479	1.92224	4.2272	29.2962	5.11282e-59	2.43548e-56	124.092
S1PR1	-3.08422	7.81032	-29.2762	5.52275e-59	2.62528e-56	124.015
SLAMF6	-2.84482	8.83714	-29.2478	6.16187e-59	2.92302e-56	123.905
SLC27A5	2.5781	5.88075	29.2288	6.62926e-59	3.13822e-56	123.832
U47924.29	2.04906	5.39187	29.2179	6.91372e-59	3.26612e-56	123.79
AC005523.3	2.42013	5.35509	29.1873	7.77898e-59	3.6673e-56	123.672
ZNF837	1.90853	5.10707	29.1538	8.8543e-59	4.16566e-56	123.542
RP3-486D24.1	1.95979	12.193	29.1429	9.23544e-59	4.33605e-56	123.5
CLEC4GP1	-2.47871	5.53489	-29.1332	9.587e-59	4.49189e-56	123.463
FLJ22184	1.95127	5.18535	29.1292	9.73822e-59	4.55341e-56	123.447
LCNL1	2.27456	5.55822	29.1213	1.00403e-58	4.68509e-56	123.416
PLA2G2E	2.15299	5.01455	29.115	1.02841e-58	4.78908e-56	123.392
PTPRZ1	-2.50494	3.45623	-29.1096	1.05042e-58	4.88164e-56	123.371
AMHR2	1.89856	5.74916	29.108	1.05684e-58	4.90151e-56	123.365
RP11-456H18.2	1.93123	4.75335	29.096	1.10689e-58	5.1232e-56	123.319
ZNF491	1.74608	5.29103	29.0917	1.1257e-58	5.19978e-56	123.302
C3orf27	2.10338	5.33817	29.0797	1.17888e-58	5.43444e-56	123.255
TMEM254-AS1	2.15237	5.63279	29.0682	1.2326e-58	5.67065e-56	123.211
RP11-1024P17.1	-1.86324	5.90251	-29.065	1.24808e-58	5.73032e-56	123.198
SYT7	1.83502	5.28664	29.0276	1.44277e-58	6.61094e-56	123.053
FBXO32	-1.76469	6.13543	-29.0237	1.46453e-58	6.69722e-56	123.038
SNRPE	2.68791	9.92238	29.0164	1.50683e-58	6.87689e-56	123.009
FLJ45513	-1.95034	7.11399	-29.013	1.52657e-58	6.9531e-56	122.996
PLEKHA4	2.03159	4.69923	28.9956	1.63298e-58	7.42299e-56	122.929
FAM161B	2.27675	9.46104	28.9854	1.6993e-58	7.70912e-56	122.889
TMEM38A	2.55434	5.50053	28.9742	1.77426e-58	8.03324e-56	122.846
MAPK12	2.43172	6.4563	28.9496	1.95215e-58	8.82121e-56	122.75
PDE1B	2.63821	5.73151	28.9472	1.97082e-58	8.88803e-56	122.741
SHBG	2.45327	5.55754	28.938	2.04238e-58	9.19263e-56	122.705
TMBIM6	-1.42916	12.2648	-28.936	2.05833e-58	9.24617e-56	122.697
LOC100128751	-2.78589	8.3941	-28.9172	2.21447e-58	9.9281e-56	122.624
LOC100506844	4.01568	7.82768	28.9092	2.28384e-58	1.02191e-55	122.593
CCDC154	2.39974	5.63194	28.8995	2.37153e-58	1.05907e-55	122.555
INPP5J	2.29637	5.49697	28.8926	2.43669e-58	1.08605e-55	122.528
ZNF276	-1.36211	8.10011	-28.8875	2.48536e-58	1.10558e-55	122.508
SERPINA5	1.9919	4.94309	28.8854	2.50544e-58	1.11235e-55	122.5
RASSF5	-2.14607	10.7472	-28.8754	2.60517e-58	1.15439e-55	122.461
PCDHGA10	2.09236	4.59781	28.8698	2.66179e-58	1.1772e-55	122.439
LOC101929478	1.93363	5.37526	28.8675	2.68556e-58	1.18542e-55	122.431
XCL1	-2.90238	7.17317	-28.8641	2.72145e-58	1.19894e-55	122.417
GPC1	2.12709	5.37621	28.8487	2.89035e-58	1.2709e-55	122.357
ITM2B	-1.64011	13.6822	-28.8345	3.05452e-58	1.34051e-55	122.302
TUSC7	-1.55604	4.38666	-28.7914	3.61296e-58	1.58255e-55	122.133
MYL7	2.4335	5.20967	28.7848	3.70729e-58	1.62077e-55	122.108
PRORY	3.04953	5.58957	28.7554	4.1568e-58	1.81382e-55	121.993
CBX3P2	-2.4932	3.95026	-28.741	4.39714e-58	1.91503e-55	121.937
RASGRF2	-1.67459	6.9773	-28.7378	4.45201e-58	1.93268e-55	121.924
THRAP3	-1.54795	8.61644	-28.7377	4.45456e-58	1.93268e-55	121.924
PACSIN3	2.44381	4.71965	28.6987	5.18824e-58	2.24674e-55	121.771
BTBD2	3.59444	6.7282	28.6717	5.76542e-58	2.49196e-55	121.665
RP5-1061H20.3	2.17571	4.66183	28.6571	6.10222e-58	2.63256e-55	121.608
LOC100505664	2.6921	4.70753	28.6022	7.56492e-58	3.25743e-55	121.393
DNAJC8	1.38823	9.32739	28.6017	7.58129e-58	3.25835e-55	121.391
DKFZp434E1119	2.32155	5.20473	28.5865	8.0473e-58	3.45214e-55	121.331
HSPG2	2.60523	6.12925	28.5849	8.09651e-58	3.46675e-55	121.325
LOC728024	2.5149	4.79022	28.5506	9.26192e-58	3.95834e-55	121.19
TTC22	-1.8244	5.79933	-28.5422	9.5736e-58	4.08391e-55	121.157
WNT11	1.91205	4.77182	28.5247	1.02534e-57	4.36578e-55	121.088
LRRC29	2.171	5.115	28.5209	1.04069e-57	4.42286e-55	121.073
GUK1	-2.40985	10.4756	-28.5168	1.05777e-57	4.48714e-55	121.057
LINC00565	-2.01211	6.50529	-28.5056	1.10522e-57	4.67974e-55	121.013
WFDC10A	1.95976	4.26486	28.4657	1.29288e-57	5.4642e-55	120.856
STK4	-2.00134	10.1446	-28.4482	1.38473e-57	5.83334e-55	120.787
NPR1	2.13878	5.85339	28.4481	1.38532e-57	5.83334e-55	120.787
LINC00589	1.64727	4.36093	28.4328	1.47117e-57	6.18342e-55	120.727
MAP3K9	-1.46469	5.92734	-28.4099	1.60978e-57	6.75362e-55	120.636
TBX4	2.06032	5.36764	28.4055	1.63778e-57	6.85848e-55	120.619
ZFYVE28	-1.46284	6.0023	-28.3986	1.683e-57	7.03496e-55	120.592
FCRL1	-3.3287	6.73599	-28.394	1.7137e-57	7.15025e-55	120.574
NME9	-2.00959	5.53412	-28.3745	1.85096e-57	7.70885e-55	120.496
MSI1	2.26315	4.08102	28.3592	1.96613e-57	8.17363e-55	120.436
TMEM40	-2.53964	6.9871	-28.3481	2.05342e-57	8.52101e-55	120.392
TCEANC	-1.69412	5.73853	-28.3398	2.12157e-57	8.7879e-55	120.36
VGF	2.82898	5.40311	28.3323	2.18538e-57	9.03581e-55	120.33
UBE2E1	2.01249	11.8276	28.3237	2.26139e-57	9.33323e-55	120.296
ANKRD55	-3.29822	6.61059	-28.3133	2.35614e-57	9.70674e-55	120.255
DEFB118	2.2443	5.97642	28.3093	2.39356e-57	9.84319e-55	120.239
DSCC1	2.86449	6.06564	28.2639	2.86275e-57	1.17515e-54	120.06
EPHB1	-2.10733	6.1721	-28.2499	3.02582e-57	1.23986e-54	120.004
COX7C	2.95876	11.1166	28.2357	3.20095e-57	1.30928e-54	119.948
RIBC2	2.35361	4.4976	28.2348	3.21167e-57	1.31132e-54	119.944
HAUS2	1.70127	9.09901	28.225	3.33872e-57	1.36077e-54	119.905
TATDN1	2.61885	8.59075	28.206	3.60031e-57	1.46477e-54	119.83
IRF2BP2	1.71714	10.8669	28.1936	3.78044e-57	1.53532e-54	119.781
KIF7	2.34416	5.20435	28.1915	3.8125e-57	1.5456e-54	119.772
PCED1B	-3.3957	8.47222	-28.1787	4.01041e-57	1.62295e-54	119.722
ITGB4	1.55759	5.166	28.173	4.10268e-57	1.65736e-54	119.699
ADTRP	-2.0395	6.11566	-28.1654	4.22665e-57	1.70443e-54	119.669
SH2D1B	-3.92054	6.97516	-28.1513	4.46932e-57	1.79911e-54	119.613
BC012193	-2.38697	6.8148	-28.1207	5.04712e-57	2.02814e-54	119.491
ADAD1	-1.81532	5.24248	-28.1202	5.05698e-57	2.02853e-54	119.489
RP11-764E7.1	-2.33399	4.06036	-28.1099	5.26698e-57	2.10907e-54	119.449
RABGGTB	2.24868	8.72321	28.0899	5.70152e-57	2.27909e-54	119.369
ARMC2	-2.2873	5.24915	-28.0832	5.85671e-57	2.33703e-54	119.342
SOX4	3.94025	8.64657	28.0797	5.93765e-57	2.3652e-54	119.329
WFDC10B	1.77423	4.08323	28.0712	6.14246e-57	2.44001e-54	119.295
DNAJB2	-2.28506	8.5912	-28.071	6.14678e-57	2.44001e-54	119.294
APEX1	2.1868	11.8505	28.0673	6.23761e-57	2.47177e-54	119.279
HLA-G	-1.77467	13.2191	-28.0622	6.3653e-57	2.51801e-54	119.259
ZNF441	-3.11477	4.42661	-28.0595	6.43311e-57	2.54043e-54	119.248
RNF133	1.55723	4.0783	28.0591	6.44455e-57	2.54057e-54	119.246
LOC284865	2.58556	5.81056	28.0584	6.46276e-57	2.54336e-54	119.244
TSPAN5	-4.04831	8.68366	-28.0549	6.55267e-57	2.57431e-54	119.23
LOC100132077	-1.92836	4.98379	-28.0532	6.59762e-57	2.58752e-54	119.223
NREP	3.05271	8.77275	28.0418	6.9023e-57	2.70238e-54	119.178
TTC39B	-2.45398	5.98123	-27.9772	8.92482e-57	3.48826e-54	118.92
CENPW	3.26463	8.20948	27.9713	9.13604e-57	3.56473e-54	118.897
KANK4	1.87097	4.33385	27.9415	1.02893e-56	4.00785e-54	118.778
XPO6	-1.92423	10.7634	-27.9362	1.05091e-56	4.08652e-54	118.756
LINC00324	-2.6677	8.22779	-27.9339	1.0606e-56	4.11721e-54	118.747
SCML4	-3.20545	7.47418	-27.9068	1.18115e-56	4.57742e-54	118.639
NDEL1	-1.7639	9.73604	-27.8861	1.28308e-56	4.96399e-54	118.556
PHOSPHO1	-3.33675	7.03759	-27.8839	1.29415e-56	4.99838e-54	118.548
CUL7	1.33745	6.66471	27.8759	1.3362e-56	5.14608e-54	118.516
LOC101928304	2.18838	5.01684	27.8755	1.33856e-56	5.14608e-54	118.514
MMRN2	-1.51276	4.73973	-27.8754	1.33915e-56	5.14608e-54	118.514
AX747031	-1.80815	5.73093	-27.8673	1.38308e-56	5.30599e-54	118.481
MMP15	2.08007	5.39511	27.866	1.38996e-56	5.32347e-54	118.476
MAP3K7CL	-4.23554	7.86915	-27.8564	1.44423e-56	5.52206e-54	118.438
RPL22L1	4.1632	9.87096	27.8336	1.58226e-56	6.03971e-54	118.346
UBASH3A	-2.87394	7.25986	-27.8196	1.67315e-56	6.37601e-54	118.29
REEP2	2.63138	6.36903	27.8142	1.70994e-56	6.50537e-54	118.269
HESX1	3.5996	5.53363	27.8127	1.71989e-56	6.53237e-54	118.263
LOC101927824	2.44573	5.81789	27.7826	1.94001e-56	7.35617e-54	118.142
NBPF8	-2.40337	4.42366	-27.7793	1.96573e-56	7.44135e-54	118.129
RGS20	1.99818	4.80914	27.7668	2.06672e-56	7.81074e-54	118.079
SLC25A2	-1.8714	5.08719	-27.7642	2.08838e-56	7.87955e-54	118.068
FBXO7	-2.6114	12.009	-27.7448	2.25676e-56	8.50085e-54	117.991
GSTZ1	3.08596	6.19531	27.7388	2.31169e-56	8.69345e-54	117.967
KCNG2	2.09601	4.50684	27.7342	2.35476e-56	8.84087e-54	117.948
NDUFS6	1.77874	10.8974	27.73	2.39493e-56	8.97697e-54	117.931
OAZ2	-2.0632	10.1042	-27.7263	2.42982e-56	9.09282e-54	117.917
IQCH	-1.1723	4.12665	-27.716	2.53251e-56	9.46163e-54	117.875
TNFRSF8	-1.90426	7.05073	-27.7119	2.57429e-56	9.60202e-54	117.859
SDCBP	-2.30214	13.2087	-27.7074	2.62096e-56	9.76016e-54	117.841
C19orf84	2.20816	6.33842	27.7042	2.6553e-56	9.87197e-54	117.828
IL24	-2.28395	6.43934	-27.7012	2.6877e-56	9.97621e-54	117.816
PTPRK	-2.82165	4.67232	-27.6871	2.84405e-56	1.05394e-53	117.759
NR4A1	2.87358	6.31791	27.6819	2.9037e-56	1.07431e-53	117.738
PLA2G7	-3.88881	5.32041	-27.6785	2.94296e-56	1.08707e-53	117.725
MPZL2	-2.12156	5.79683	-27.6748	2.98732e-56	1.10168e-53	117.71
REPIN1	1.76947	9.34469	27.6724	3.01619e-56	1.11054e-53	117.7
COPRS	1.62073	8.96329	27.6575	3.20251e-56	1.17724e-53	117.64
CPXM1	4.93624	7.02571	27.6388	3.45118e-56	1.26662e-53	117.565
LOC285178	-1.82035	7.05867	-27.6234	3.67145e-56	1.3453e-53	117.503
WDR37	-1.35214	8.56142	-27.6188	3.74111e-56	1.36863e-53	117.484
RP1-202O8.3	1.9216	4.04806	27.591	4.18329e-56	1.52795e-53	117.372
CFDP1	1.5526	8.32712	27.5898	4.2027e-56	1.53259e-53	117.368
PTPN4	-2.43168	7.53671	-27.588	4.23342e-56	1.54134e-53	117.36
NDUFV2	1.55574	9.9854	27.572	4.51383e-56	1.64082e-53	117.296
C9orf84	-2.34229	4.80423	-27.5704	4.54331e-56	1.64891e-53	117.289
FAM90A1	1.88644	4.70173	27.5358	5.22164e-56	1.89209e-53	117.15
CTAGE1	-1.75921	4.81046	-27.5168	5.63831e-56	2.03985e-53	117.073
EAF2	4.01595	7.22802	27.5078	5.84576e-56	2.11156e-53	117.037
LOC729970	-1.3817	4.56825	-27.4956	6.13947e-56	2.21415e-53	116.988
MPZL3	-2.88094	7.42547	-27.4927	6.21178e-56	2.2367e-53	116.976
NUDT1	2.56447	8.4731	27.4821	6.48436e-56	2.33118e-53	116.933
PIK3R5	-2.61305	9.19076	-27.4581	7.14333e-56	2.56405e-53	116.836
FAM69C	3.30608	5.42782	27.4493	7.40081e-56	2.65231e-53	116.8
CRX	1.446	4.3986	27.4286	8.04532e-56	2.87878e-53	116.717
CASC17	-1.90147	5.3346	-27.4092	8.7018e-56	3.10882e-53	116.638
ARVCF	2.13391	6.78248	27.4062	8.80676e-56	3.1414e-53	116.626
LCK	-3.65247	10.0373	-27.4048	8.8583e-56	3.15487e-53	116.62
LAS1L	1.55626	8.33882	27.4018	8.96367e-56	3.18743e-53	116.608
UTS2R	2.53689	6.49766	27.3853	9.58396e-56	3.40271e-53	116.541
GNA15	2.8492	9.75568	27.3674	1.03005e-55	3.65144e-53	116.469
TCP11L2	-2.53468	7.22743	-27.3595	1.06362e-55	3.7646e-53	116.437
KIAA1656	2.18979	5.04352	27.3554	1.08147e-55	3.82187e-53	116.42
ITFG2	3.30508	6.36133	27.3536	1.08943e-55	3.84406e-53	116.413
CTD-2165H16.3	-3.70063	6.7335	-27.3494	1.10794e-55	3.90336e-53	116.396
AGMAT	-2.38302	6.64453	-27.3334	1.18197e-55	4.15775e-53	116.331
FABP5	3.56634	9.17331	27.3199	1.24838e-55	4.38461e-53	116.277
C10orf85	-1.8201	5.45114	-27.3163	1.26657e-55	4.44168e-53	116.262
IKZF3	-2.29338	7.94106	-27.3146	1.27549e-55	4.46613e-53	116.255
RNF149	-2.97945	11.7705	-27.3084	1.30797e-55	4.57283e-53	116.23
LINC01359	-1.73423	6.11047	-27.3035	1.33428e-55	4.65771e-53	116.21
OR7E2P	-2.36457	3.75923	-27.2756	1.49376e-55	5.20646e-53	116.097
CERCAM	2.39436	6.14605	27.2579	1.60488e-55	5.58527e-53	116.025
TEKT5	1.31087	4.22255	27.2517	1.64554e-55	5.71805e-53	116
ZNF780A	-2.97228	5.66751	-27.2158	1.90367e-55	6.605e-53	115.854
FLJ45825	1.897	4.49574	27.2059	1.98192e-55	6.86606e-53	115.813
LINC00165	-2.01395	5.43267	-27.1958	2.06479e-55	7.14234e-53	115.772
EIF4H	1.20691	11.2976	27.1796	2.20502e-55	7.61589e-53	115.706
PCYT1A	-1.23305	8.56894	-27.163	2.3589e-55	8.13508e-53	115.639
LINC00839	1.73835	4.776	27.1619	2.36983e-55	8.16048e-53	115.634
GPSM1	2.90917	7.5241	27.1538	2.44924e-55	8.42122e-53	115.601
MEA1	1.63517	9.61406	27.1284	2.71577e-55	9.32362e-53	115.498
COX6C	2.79505	11.0755	27.1209	2.79973e-55	9.59745e-53	115.467
MOSPD2	-2.66123	9.04523	-27.1172	2.84228e-55	9.72872e-53	115.452
ZNF252P-AS1	-2.11994	4.95864	-27.1077	2.95402e-55	1.00961e-52	115.413
AFMID	2.67725	5.63168	27.1059	2.97569e-55	1.0155e-52	115.406
IFITM2	-2.45248	13.8711	-27.1002	3.04572e-55	1.03785e-52	115.383
COL18A1-AS1	1.7384	4.17217	27.099	3.06099e-55	1.0415e-52	115.378
CPT1C	2.4961	5.05488	27.078	3.33359e-55	1.13256e-52	115.292
BANF1	2.30617	10.2288	27.0744	3.38324e-55	1.14773e-52	115.277
MXD1	-3.43438	10.4214	-27.0626	3.54992e-55	1.20249e-52	115.229
ROPN1L	-3.34699	6.3894	-27.0606	3.57875e-55	1.21046e-52	115.221
GLTPD2	2.06661	4.53568	27.0582	3.6138e-55	1.22051e-52	115.211
GK3P	-2.71508	7.03958	-27.0558	3.64915e-55	1.23063e-52	115.202
NPB	2.89307	6.29871	27.049	3.75179e-55	1.26338e-52	115.174
RP11-476D10.1	-3.16484	4.0899	-27.044	3.82934e-55	1.2876e-52	115.153
LINS	-1.95457	8.24005	-27.0396	3.89894e-55	1.30908e-52	115.135
FBXW12	2.18553	9.38533	27.0312	4.0355e-55	1.35151e-52	115.101
CBX7	-2.44814	9.12693	-27.0311	4.03715e-55	1.35151e-52	115.1
MOBP	-1.28007	5.03598	-27.0124	4.35682e-55	1.4564e-52	115.024
EZH1	-1.3814	8.79688	-27.002	4.54557e-55	1.51727e-52	114.981
TIMM13	2.47069	8.12345	26.9875	4.82276e-55	1.60745e-52	114.922
OBP2A	2.1792	6.09447	26.9851	4.8691e-55	1.62053e-52	114.912
PTPN13	-2.42681	4.96872	-26.9831	4.91074e-55	1.63201e-52	114.904
CCDC106	2.61085	5.57442	26.9731	5.1143e-55	1.6972e-52	114.863
PP13	2.56622	6.2157	26.9724	5.12817e-55	1.69934e-52	114.861
EPHA5-AS1	2.66029	5.48662	26.9681	5.22028e-55	1.72735e-52	114.843
PRRX2	2.39993	6.37975	26.9553	5.49951e-55	1.8145e-52	114.79
MAL	-3.36392	8.63853	-26.9547	5.51282e-55	1.81627e-52	114.788
PTGDR	-3.73288	6.17967	-26.9224	6.29184e-55	2.06994e-52	114.656
ADIRF	1.94766	4.36497	26.904	6.78413e-55	2.2287e-52	114.58
LYSMD1	-2.12359	6.71244	-26.9007	6.87623e-55	2.25571e-52	114.567
GTF3C6	1.65616	11.0369	26.8986	6.93571e-55	2.27196e-52	114.558
NPRL3	-2.53119	8.73813	-26.8924	7.11397e-55	2.32702e-52	114.533
SLCO1C1	-1.85084	4.08412	-26.8784	7.53361e-55	2.46077e-52	114.475
WDR90	2.28841	6.33123	26.8374	8.9121e-55	2.90688e-52	114.307
MDK	3.86566	6.01689	26.8365	8.94239e-55	2.91261e-52	114.303
SF3B6	2.37545	9.82468	26.7893	1.08549e-54	3.53051e-52	114.109
CDK5R2	2.20781	4.2722	26.7853	1.1036e-54	3.5843e-52	114.092
SLC22A13	1.55611	3.94448	26.7678	1.18574e-54	3.84561e-52	114.02
ADAM21	-1.51129	4.97972	-26.7651	1.19874e-54	3.88226e-52	114.01
ZNF721	2.10731	10.7178	26.7607	1.22093e-54	3.94854e-52	113.991
TMEM45B	-2.04111	6.25225	-26.7403	1.32765e-54	4.28762e-52	113.907
KIAA1755	1.80875	4.85081	26.7397	1.33076e-54	4.29159e-52	113.905
GRAMD2	2.67522	5.50012	26.7264	1.40542e-54	4.52599e-52	113.85
PRR11	1.75155	10.9676	26.7097	1.50562e-54	4.84185e-52	113.781
CHRM3-AS2	-3.10074	6.23696	-26.701	1.55998e-54	5.00963e-52	113.746
REXO1L1P	1.60703	3.67787	26.6879	1.64645e-54	5.27988e-52	113.691
FHL5	-1.56575	4.06983	-26.6709	1.76563e-54	5.65416e-52	113.621
MRPS22	1.64638	9.14215	26.6658	1.80343e-54	5.76712e-52	113.6
RP4-781L3.1	-3.01254	10.7097	-26.6541	1.89208e-54	6.04216e-52	113.552
CREB5	-4.03603	8.82965	-26.6529	1.90184e-54	6.06487e-52	113.547
KLRG1	-2.68621	8.91044	-26.6503	1.92207e-54	6.12082e-52	113.536
CSRP3	1.22736	3.43718	26.6303	2.08766e-54	6.6389e-52	113.454
EIF3L	1.45923	13.2331	26.6286	2.10201e-54	6.67526e-52	113.447
NKD1	1.67929	5.7806	26.6139	2.23308e-54	7.08164e-52	113.386
TNRC6C	-1.32423	6.68409	-26.6132	2.23936e-54	7.09173e-52	113.383
NOP58	2.48821	10.5736	26.6046	2.32071e-54	7.33919e-52	113.347
MSL1	-1.33511	10.789	-26.5957	2.4079e-54	7.60442e-52	113.311
CR2	-2.48732	5.2718	-26.593	2.43459e-54	7.6781e-52	113.299
POTEKP	-1.96224	8.5201	-26.5921	2.44373e-54	7.6963e-52	113.296
LOC101927438	-2.00291	5.31713	-26.588	2.48486e-54	7.81507e-52	113.279
SEPT5-GP1BB	2.30059	5.33639	26.5651	2.73114e-54	8.57786e-52	113.184
TRIM21	-2.18066	9.54447	-26.5568	2.82691e-54	8.86646e-52	113.15
COX5A	1.35942	10.9625	26.5551	2.84676e-54	8.9165e-52	113.143
MMP25	-2.57989	8.50888	-26.5526	2.87575e-54	8.99497e-52	113.133
LA16c-380H5.4	2.18488	5.55279	26.548	2.93112e-54	9.15026e-52	113.113
LINC01209	1.45343	3.45663	26.5478	2.9334e-54	9.15026e-52	113.113
AK025288	-3.67682	7.49873	-26.53	3.15704e-54	9.83443e-52	113.039
ERP27	-1.95916	8.45511	-26.5185	3.31131e-54	1.0301e-51	112.991
C19orf57	2.40672	6.29742	26.5041	3.51402e-54	1.09167e-51	112.932
APOBEC3G	-1.75296	9.92455	-26.4994	3.58339e-54	1.11171e-51	112.912
2024-03-02	-2.75866	8.78769	-26.494	3.66367e-54	1.13508e-51	112.89
FAM171A2	1.75115	4.90361	26.4734	3.98968e-54	1.23441e-51	112.804
ZNF556	1.80765	4.75249	26.4696	4.05274e-54	1.25223e-51	112.789
TGFBR3	-3.55113	8.36584	-26.451	4.37741e-54	1.35072e-51	112.711
LOC100287210	-1.74746	5.78458	-26.442	4.54435e-54	1.40034e-51	112.674
MADCAM1	-1.64094	7.14195	-26.4313	4.74965e-54	1.46163e-51	112.63
NKX2-8	1.87919	4.67672	26.4269	4.83813e-54	1.48686e-51	112.611
STAT4	-3.26067	9.12827	-26.4222	4.93296e-54	1.51397e-51	112.592
SNRPG	3.28047	10.6614	26.3819	5.82876e-54	1.7865e-51	112.424
BCCIP	1.72116	8.04997	26.3725	6.06225e-54	1.85558e-51	112.385
CASKIN2	1.96598	5.48312	26.3549	6.52065e-54	1.99322e-51	112.312
UTP20	-1.76032	7.54349	-26.343	6.85016e-54	2.09115e-51	112.263
CDO1	-1.61851	5.34934	-26.3323	7.16315e-54	2.18378e-51	112.218
MUC16	1.79419	4.34187	26.3297	7.23968e-54	2.20417e-51	112.207
LOC101928817	-1.4401	5.71775	-26.3257	7.35984e-54	2.23777e-51	112.191
GLT1D1	-3.63912	8.75002	-26.3251	7.38055e-54	2.24109e-51	112.188
PI3	-5.31126	8.17997	-26.3225	7.45788e-54	2.26157e-51	112.177
AC007787.2	1.7008	4.77978	26.2886	8.5884e-54	2.60094e-51	112.036
RP11-37C7.3	-2.26746	4.8457	-26.2827	8.80184e-54	2.66206e-51	112.011
NDOR1	1.51115	6.60476	26.2767	9.02464e-54	2.72584e-51	111.986
TARS	1.89018	8.86212	26.2632	9.54654e-54	2.87967e-51	111.93
SAMD3	-3.62318	7.41279	-26.2586	9.72773e-54	2.93046e-51	111.911
EXTL1	2.40181	4.75034	26.2576	9.76971e-54	2.93923e-51	111.907
MRPL22	2.28633	8.64684	26.247	1.02101e-53	3.0677e-51	111.863
UBE2U	-2.12303	3.7837	-26.2355	1.0713e-53	3.21456e-51	111.814
TRABD2A	-1.94521	7.32729	-26.2323	1.08531e-53	3.25232e-51	111.801
RTN1	-3.93627	6.62311	-26.2202	1.14146e-53	3.41613e-51	111.751
PSMA1	1.15092	11.4867	26.2161	1.16127e-53	3.47085e-51	111.734
PRDM1	-1.6789	8.5272	-26.2117	1.18271e-53	3.53033e-51	111.715
ASAH2B	-1.81829	4.72602	-26.2096	1.19292e-53	3.55615e-51	111.707
TGM3	-2.9249	6.44587	-26.1986	1.24886e-53	3.71808e-51	111.661
CAMK2N1	-1.8331	5.2336	-26.1945	1.27054e-53	3.77771e-51	111.643
ACO2	1.64845	8.72254	26.192	1.28385e-53	3.81231e-51	111.633
GMPR	-4.05358	9.28149	-26.1733	1.38828e-53	4.11709e-51	111.555
LDLRAP1	-2.36592	9.13186	-26.1709	1.40228e-53	4.15322e-51	111.545
C5AR2	-2.58638	5.80449	-26.163	1.44873e-53	4.28523e-51	111.512
PCGF5	-2.97753	9.27841	-26.1571	1.48525e-53	4.38757e-51	111.487
MIR146A	1.93137	4.92356	26.1532	1.5096e-53	4.45375e-51	111.471
CADM3-AS1	1.48434	4.57235	26.152	1.51677e-53	4.46915e-51	111.466
TRIM17	2.0531	4.71011	26.1332	1.64094e-53	4.82879e-51	111.387
LOC100287704	1.91788	4.89334	26.1072	1.82944e-53	5.37657e-51	111.278
FOXJ1	2.76599	5.60089	26.0829	2.02484e-53	5.94317e-51	111.176
AS3MT	-1.93265	5.48707	-26.0573	2.25297e-53	6.6043e-51	111.069
LINC01114	3.1473	4.89787	26.0553	2.27195e-53	6.65142e-51	111.061
NSA2	2.01633	11.7031	26.0518	2.30578e-53	6.74183e-51	111.046
SLC8A2	2.15495	4.80922	26.0453	2.36974e-53	6.91998e-51	111.019
BOD1L1	-1.97458	8.90639	-26.0352	2.47192e-53	7.20914e-51	110.976
LINC00282	-2.9784	6.18987	-26.0336	2.488e-53	7.2468e-51	110.97
PRO2214	-1.53929	5.59358	-26.0109	2.73672e-53	7.96111e-51	110.874
CCDC147	-1.67105	5.41852	-26.0047	2.80805e-53	8.15821e-51	110.849
SLC15A4	-1.74587	9.69763	-26.0028	2.83139e-53	8.21559e-51	110.84
LOC102725438	-1.85075	5.56753	-25.9895	2.993e-53	8.67352e-51	110.785
PCDHB11	1.95114	4.57923	25.9825	3.08252e-53	8.92164e-51	110.755
CDX1	2.21615	6.55135	25.9775	3.14753e-53	9.09829e-51	110.734
RPL14	1.41017	13.0747	25.9747	3.18505e-53	9.1951e-51	110.722
PARK2	-1.63282	4.1606	-25.9703	3.24415e-53	9.3539e-51	110.704
ENY2	1.6604	9.02202	25.9693	3.25698e-53	9.37908e-51	110.7
BAG1	-2.36885	10.6518	-25.9648	3.31978e-53	9.5479e-51	110.681
C5orf58	-1.44434	5.22719	-25.9417	3.65773e-53	1.05014e-50	110.584
AC005592.3	-1.95494	4.42931	-25.9415	3.6605e-53	1.05014e-50	110.583
ZCWPW1	2.501	6.28036	25.9399	3.68577e-53	1.05607e-50	110.576
FOXO6	2.42766	5.00984	25.9238	3.94199e-53	1.12732e-50	110.509
KIAA1549L	-1.15061	5.22087	-25.9237	3.94432e-53	1.12732e-50	110.508
RHPN2	-2.59965	3.95084	-25.917	4.05652e-53	1.15794e-50	110.48
LBX1	1.81695	4.17374	25.9152	4.08687e-53	1.16515e-50	110.472
PRR34	2.76497	6.20101	25.9104	4.17032e-53	1.18746e-50	110.452
BZW2	2.24529	10.9209	25.908	4.21328e-53	1.1982e-50	110.442
CD300LG	1.53575	6.01246	25.8883	4.57651e-53	1.29988e-50	110.359
ADAMTS5	-2.43391	4.86336	-25.8809	4.72185e-53	1.3395e-50	110.328
RP11-646J21.6	-1.81982	5.64254	-25.8732	4.87694e-53	1.38178e-50	110.295
CHD1L	1.53932	9.46391	25.8463	5.45948e-53	1.54492e-50	110.182
RP11-672L10.6	-2.24671	5.23242	-25.8442	5.50813e-53	1.55676e-50	110.173
PBX1	-2.4538	6.3457	-25.842	5.55908e-53	1.56922e-50	110.164
OSBPL2	-1.42083	8.93633	-25.8405	5.5959e-53	1.57766e-50	110.157
FLT3	4.97384	8.59236	25.8303	5.84116e-53	1.64478e-50	110.114
LOC100132661	-1.98835	4.84985	-25.8147	6.23743e-53	1.75345e-50	110.049
CIDECP	-1.41188	6.26298	-25.8145	6.24241e-53	1.75345e-50	110.048
CCDC67	-1.65707	3.44352	-25.8109	6.33855e-53	1.77827e-50	110.032
GPR31	2.11346	5.09588	25.8096	6.37276e-53	1.78568e-50	110.027
PVRIG	-3.0639	8.7336	-25.7945	6.79085e-53	1.9005e-50	109.963
CDK18	3.10465	5.39477	25.7916	6.87407e-53	1.92144e-50	109.951
KIAA1377	-1.98939	5.31459	-25.7908	6.89881e-53	1.926e-50	109.948
CSNK1G2	-1.17091	10.2146	-25.7898	6.92697e-53	1.9315e-50	109.943
WAS	-1.96204	11.441	-25.7878	6.98541e-53	1.94542e-50	109.935
RPL34	4.55177	12.6553	25.7742	7.3965e-53	2.05741e-50	109.878
PLEKHG3	-1.80328	7.54093	-25.7716	7.47927e-53	2.0779e-50	109.867
ZFP14	-1.95504	5.36464	-25.7639	7.72467e-53	2.14348e-50	109.834
CNTN2	1.58923	5.7282	25.7429	8.43999e-53	2.33913e-50	109.745
ASCC2	-2.59956	9.87581	-25.7368	8.66048e-53	2.39733e-50	109.72
TMEM140	-2.99027	9.13596	-25.7313	8.86385e-53	2.45066e-50	109.696
WNT4	1.79756	5.03316	25.7253	9.09221e-53	2.51076e-50	109.671
LBX1-AS1	2.00909	4.98746	25.7199	9.29924e-53	2.56483e-50	109.648
HAVCR1P1	2.67609	5.6284	25.7149	9.49992e-53	2.61702e-50	109.627
TMPRSS4	2.14961	4.86302	25.7118	9.6241e-53	2.64804e-50	109.614
CTB-31O20.9	1.51868	3.51293	25.7091	9.73405e-53	2.67507e-50	109.602
LOC100507054	-2.36632	8.36415	-25.6955	1.03092e-52	2.82973e-50	109.545
HLA-C	-1.28258	14.3395	-25.6947	1.03442e-52	2.83595e-50	109.542
SMO	2.54957	6.00421	25.6942	1.03651e-52	2.83826e-50	109.539
LOC100507006	-2.15622	8.08995	-25.6939	1.03801e-52	2.83896e-50	109.538
DBI	3.02284	10.6503	25.6683	1.1565e-52	3.15927e-50	109.43
LOC101928139	-1.9969	5.74206	-25.6626	1.1846e-52	3.23217e-50	109.406
OR4C1P	1.75312	4.13784	25.6587	1.20462e-52	3.28288e-50	109.389
C14orf182	-1.42727	5.67213	-25.6572	1.21207e-52	3.29923e-50	109.383
RASSF9	-2.13136	4.03885	-25.6478	1.26102e-52	3.42841e-50	109.343
S1PR5	-2.34931	7.61972	-25.6261	1.38275e-52	3.7549e-50	109.251
KCNE2	1.72418	5.14985	25.6136	1.4577e-52	3.95371e-50	109.198
DDX19B	2.88455	6.33959	25.6073	1.49682e-52	4.05501e-50	109.171
PSMB7	1.21836	10.1875	25.5978	1.55816e-52	4.21621e-50	109.131
ORMDL3	-1.84395	8.9214	-25.5941	1.58308e-52	4.27856e-50	109.115
DNM1L	1.16533	9.35519	25.5879	1.62505e-52	4.3868e-50	109.089
GPIHBP1	2.20914	4.74037	25.5796	1.68358e-52	4.53946e-50	109.053
MYBL1	-3.49556	8.11455	-25.5782	1.69292e-52	4.55925e-50	109.048
HRH4	-2.51006	4.93228	-25.5661	1.78243e-52	4.79467e-50	108.996
SCNN1A	1.91945	5.64993	25.5473	1.93017e-52	5.18599e-50	108.916
RPF2	1.83989	9.07584	25.5439	1.95796e-52	5.25447e-50	108.902
ZNF701	-1.44751	6.76642	-25.5248	2.12332e-52	5.69158e-50	108.821
RBBP8NL	2.43417	5.35298	25.4624	2.76769e-52	7.41013e-50	108.555
PPP3R1	-2.34991	8.70037	-25.462	2.77222e-52	7.41357e-50	108.553
BHLHE23	1.72563	5.00722	25.4581	2.81911e-52	7.53016e-50	108.537
NCBP2-AS2	1.44746	9.63094	25.4529	2.88118e-52	7.68698e-50	108.515
IGF2BP1	1.70365	4.94033	25.439	3.05674e-52	8.14586e-50	108.455
KRT81	2.03919	4.96677	25.4356	3.10194e-52	8.25668e-50	108.441
ITK	-4.52802	9.58837	-25.4277	3.20756e-52	8.52791e-50	108.407
VSTM2L	1.83776	5.41342	25.4237	3.26299e-52	8.66519e-50	108.39
LOC101929488	2.57807	5.36004	25.4219	3.28726e-52	8.71951e-50	108.383
NPBWR1	2.4482	5.80334	25.4142	3.39636e-52	8.99848e-50	108.35
GBX1	2.62965	5.77889	25.4126	3.42086e-52	9.05288e-50	108.343
LOH12CR1	-1.49617	7.44449	-25.3988	3.62704e-52	9.58743e-50	108.284
LEF1-AS1	-2.72395	5.3735	-25.3985	3.63181e-52	9.58895e-50	108.283
LOC101928978	-2.36964	4.65565	-25.3966	3.66183e-52	9.6468e-50	108.274
C1orf177	-1.57256	5.64704	-25.3965	3.66216e-52	9.6468e-50	108.274
FOXL1	2.05537	4.57709	25.3746	4.02052e-52	1.05786e-49	108.181
CHP2	1.46583	4.65745	25.3715	4.07383e-52	1.07066e-49	108.167
PRRC2A	1.76942	8.51183	25.3707	4.08775e-52	1.07308e-49	108.164
VNN3	-3.01027	6.63296	-25.3703	4.09414e-52	1.07352e-49	108.162
LRRC55	1.92133	4.33101	25.3449	4.56315e-52	1.19513e-49	108.054
DDX39A	1.69109	10.8484	25.3424	4.61265e-52	1.20672e-49	108.043
PCDHA10	2.78858	5.08215	25.3387	4.68582e-52	1.22446e-49	108.027
RWDD3	2.23853	8.17421	25.3277	4.90935e-52	1.2814e-49	107.98
ZC2HC1A	-2.36809	5.71579	-25.3119	5.25137e-52	1.36911e-49	107.913
TAGAP	-2.4873	10.1766	-25.3042	5.42733e-52	1.41338e-49	107.88
NR2F6	2.47536	5.65915	25.3019	5.48061e-52	1.42563e-49	107.87
COCH	2.57137	7.71671	25.2894	5.78134e-52	1.50214e-49	107.817
COA1	-1.26722	7.78828	-25.2835	5.92993e-52	1.539e-49	107.791
TCF7	-2.17476	10.0668	-25.2762	6.11805e-52	1.58603e-49	107.76
EIF2AK4	1.55536	7.89252	25.2708	6.25937e-52	1.62082e-49	107.737
LIN54	-1.92442	5.3154	-25.2651	6.41385e-52	1.65895e-49	107.712
RTBDN	1.94296	5.50832	25.2552	6.69183e-52	1.72889e-49	107.67
RP11-3L8.3	-1.825	4.24909	-25.2531	6.75055e-52	1.74209e-49	107.661
SYNGR4	-1.41859	6.36121	-25.2468	6.9353e-52	1.78775e-49	107.634
ATP5C1	1.66915	11.5245	25.2421	7.07737e-52	1.82232e-49	107.614
NACC1	1.35921	7.73637	25.2413	7.10157e-52	1.82649e-49	107.61
BMP1	1.53631	6.33393	25.2291	7.48062e-52	1.92182e-49	107.558
AL109706	-2.73186	5.46487	-25.2274	7.53407e-52	1.93338e-49	107.551
WNT9B	1.91019	4.36929	25.2239	7.64999e-52	1.96093e-49	107.536
QPCTL	2.05459	4.85033	25.2173	7.86714e-52	2.01433e-49	107.508
TGM1	2.06609	5.42993	25.1871	8.9543e-52	2.29013e-49	107.378
MOXD1	-1.41341	5.29543	-25.1807	9.1994e-52	2.35019e-49	107.351
ASB8	-1.30296	9.22933	-25.1746	9.44408e-52	2.41e-49	107.325
ELAVL3	1.76206	5.07159	25.1724	9.53592e-52	2.43072e-49	107.315
KCNA10	2.04564	4.92486	25.171	9.59238e-52	2.44239e-49	107.309
AK091729	-1.34138	6.4396	-25.1644	9.86666e-52	2.5086e-49	107.281
FOXC2	-1.58909	5.64078	-25.1642	9.87435e-52	2.5086e-49	107.28
HMGN1	1.95595	12.1497	25.1619	9.97091e-52	2.53032e-49	107.27
IRF2BP1	2.75138	7.03963	25.1311	1.13772e-51	2.884e-49	107.138
RPPH1	3.1914	5.66157	25.1279	1.15378e-51	2.92148e-49	107.124
CDC45	3.69147	5.91646	25.1257	1.16462e-51	2.94565e-49	107.114
WDR45	-2.06365	10.3008	-25.1209	1.1886e-51	3.00297e-49	107.094
TRPC3	-1.43624	4.31433	-25.1205	1.19086e-51	3.00536e-49	107.092
CD2	-3.89402	10.0257	-25.1198	1.19419e-51	3.01046e-49	107.089
RP11-285J16.1	-2.77698	6.53967	-25.1177	1.20524e-51	3.03497e-49	107.08
RP5-1027O15.1	-2.2026	4.23819	-25.1164	1.21194e-51	3.04848e-49	107.075
OCIAD1	1.12353	10.7496	25.115	1.21901e-51	3.06289e-49	107.069
CYB561D1	-1.2928	9.45981	-25.1135	1.22707e-51	3.07976e-49	107.062
ZNF641	-2.18801	8.46387	-25.1042	1.27734e-51	3.20241e-49	107.022
CHI3L2	-2.01503	7.05611	-25.0979	1.31219e-51	3.28617e-49	106.995
IFNGR2	-2.37338	11.4029	-25.0942	1.33294e-51	3.33449e-49	106.979
RBM12B-AS1	2.01817	4.18699	25.0928	1.34109e-51	3.35123e-49	106.973
ZNF512B	2.1049	7.52731	25.089	1.36339e-51	3.40321e-49	106.957
SPSB4	2.2347	4.93395	25.0633	1.52215e-51	3.79537e-49	106.846
SLIT2-IT1	-2.2297	4.26885	-25.0619	1.53118e-51	3.81373e-49	106.84
PP12719	-2.26069	6.60106	-25.0371	1.70311e-51	4.23735e-49	106.733
ISCU	-1.19548	12.2818	-25.0332	1.73242e-51	4.30558e-49	106.716
AMIGO1	-1.85714	6.98471	-25.0263	1.78413e-51	4.42928e-49	106.687
LSM7	2.42751	10.8126	25.0256	1.7895e-51	4.43778e-49	106.684
CXCR6	-1.37716	6.89094	-25.019	1.84138e-51	4.5615e-49	106.655
INSC	-2.31694	4.39008	-25.0163	1.8631e-51	4.6103e-49	106.643
DEGS2	2.14312	5.13679	25.0088	1.92413e-51	4.75618e-49	106.611
HMCN2	1.70106	6.33821	24.9748	2.22669e-51	5.49813e-49	106.465
LOC100507480	1.55265	4.12234	24.9664	2.30848e-51	5.69394e-49	106.429
KIAA1551	-3.2459	10.4401	-24.9597	2.37674e-51	5.85597e-49	106.399
C1QTNF1	2.05981	5.8328	24.9585	2.38871e-51	5.87914e-49	106.394
LRRC72	-1.99884	4.90224	-24.9541	2.43466e-51	5.9858e-49	106.375
ZNRF4	1.95169	5.78413	24.9509	2.46787e-51	6.06092e-49	106.362
WNT8B	2.12992	5.1684	24.9403	2.58288e-51	6.33657e-49	106.316
NHSL2	-1.88101	6.63216	-24.9303	2.69727e-51	6.60685e-49	106.273
METTL17	1.3898	9.10544	24.9302	2.69883e-51	6.60685e-49	106.272
YPEL3	-2.50777	10.7149	-24.9248	2.76149e-51	6.75302e-49	106.249
TGFBR2	-2.07827	10.1239	-24.9225	2.78877e-51	6.81243e-49	106.239
LOC81691	3.76628	6.59116	24.9104	2.93842e-51	7.1627e-49	106.187
RP11-747H7.3	-2.66966	6.54116	-24.9095	2.95068e-51	7.18493e-49	106.183
C6orf62	-1.23455	10.7203	-24.9014	3.05435e-51	7.42945e-49	106.148
KCNK3	1.57289	5.64987	24.8986	3.0924e-51	7.514e-49	106.136
C14orf180	2.26071	5.62025	24.8892	3.21985e-51	7.81539e-49	106.095
SPTSSB	-2.41517	4.29995	-24.8875	3.24432e-51	7.86644e-49	106.087
TMCC3	-3.90021	7.42301	-24.8848	3.28235e-51	7.95021e-49	106.076
NDUFAF2	2.14547	7.77474	24.8833	3.30299e-51	7.99175e-49	106.069
ABCC13	-3.22407	6.10711	-24.8703	3.49402e-51	8.445e-49	106.013
NPTN-IT1	-2.60327	8.90014	-24.8676	3.53519e-51	8.53549e-49	106.001
IGF2-AS	2.15907	5.3611	24.8656	3.56494e-51	8.59823e-49	105.993
GRIN1	1.47209	5.70261	24.8575	3.69246e-51	8.89641e-49	105.958
RP3-406P24.1	3.23338	6.63816	24.8479	3.84761e-51	9.26047e-49	105.916
FOXR2	-1.82817	4.03095	-24.8323	4.11646e-51	9.89712e-49	105.849
ATF4	1.31824	11.9188	24.8297	4.16332e-51	9.99927e-49	105.837
TPRG1L	-1.54524	10.2379	-24.8263	4.2241e-51	1.01346e-48	105.823
HMGCLL1	-1.61751	4.42602	-24.816	4.41712e-51	1.05866e-48	105.778
LOC101928708	-1.87365	5.27388	-24.812	4.49457e-51	1.07609e-48	105.761
PF4V1	-5.22196	5.90937	-24.8053	4.62597e-51	1.1064e-48	105.732
BARHL1	1.78953	6.38831	24.8001	4.73151e-51	1.13046e-48	105.709
JAZF1	-3.74207	9.27775	-24.7756	5.26042e-51	1.2542e-48	105.603
MEI1	-1.38852	7.90452	-24.7746	5.28266e-51	1.25819e-48	105.599
FAM218A	-1.82541	4.2956	-24.7742	5.29303e-51	1.25935e-48	105.597
UNC13A	2.01404	5.36319	24.7581	5.67356e-51	1.34848e-48	105.527
TMC2	2.50123	6.18424	24.7452	5.99898e-51	1.42435e-48	105.471
SKAP1	-2.60415	8.43061	-24.7401	6.13365e-51	1.45481e-48	105.449
SBK1	-2.09297	7.99255	-24.7353	6.26249e-51	1.48383e-48	105.428
NUCB2	2.9783	9.49038	24.729	6.436e-51	1.52337e-48	105.401
TECPR2	-2.0919	8.31724	-24.7163	6.7998e-51	1.60781e-48	105.346
KRT1	-3.79161	7.99959	-24.6772	8.05639e-51	1.90297e-48	105.176
HBQ1	-3.88931	8.78306	-24.6753	8.12226e-51	1.91654e-48	105.167
PTCH1	-2.66623	5.87545	-24.6693	8.33643e-51	1.96505e-48	105.141
TCEAL4	2.74871	9.12224	24.6682	8.37687e-51	1.97255e-48	105.137
TSHZ2	-1.40383	5.61915	-24.666	8.45868e-51	1.98977e-48	105.127
MEX3A	1.64517	6.22483	24.6614	8.62703e-51	2.02728e-48	105.107
TACR2	2.11117	5.49477	24.6443	9.29312e-51	2.18157e-48	105.032
FLJ34503	1.35887	3.42524	24.6332	9.75184e-51	2.2869e-48	104.984
AF198444	-2.43369	3.89028	-24.6167	1.04757e-50	2.45413e-48	104.912
MMADHC	1.38361	11.683	24.615	1.05538e-50	2.46992e-48	104.905
KLRG2	1.99294	5.23598	24.6091	1.08267e-50	2.53117e-48	104.879
AMN	2.00568	5.81825	24.6051	1.10188e-50	2.5712e-48	104.862
OSTF1	-2.2806	10.0252	-24.605	1.10204e-50	2.5712e-48	104.862
LINC00851	1.91902	5.60284	24.6004	1.12457e-50	2.6211e-48	104.841
CLCN4	-1.65318	5.30705	-24.5979	1.13676e-50	2.64681e-48	104.83
NTSR1	2.22803	5.51761	24.5969	1.14155e-50	2.65284e-48	104.826
LOC100128164	1.64466	4.27442	24.5969	1.14167e-50	2.65284e-48	104.826
VAMP8	1.87927	11.7867	24.594	1.1565e-50	2.68457e-48	104.813
KIAA0101	3.63111	9.26392	24.5894	1.17947e-50	2.73511e-48	104.793
ITPK1	-1.93872	9.08402	-24.5685	1.29166e-50	2.99225e-48	104.702
PVALB	-2.73223	5.60009	-24.5579	1.35293e-50	3.13102e-48	104.656
ZNF543	-2.17108	4.49201	-24.5556	1.3663e-50	3.15876e-48	104.646
CCR6	-3.7183	6.54332	-24.5345	1.49788e-50	3.45944e-48	104.554
STMN1	2.35777	7.99223	24.5336	1.50394e-50	3.46996e-48	104.55
IMPDH2	2.30667	11.2684	24.5295	1.53109e-50	3.52902e-48	104.532
USMG5	1.72297	12.1418	24.525	1.56113e-50	3.59465e-48	104.512
PTDSS2	2.5925	6.83541	24.4918	1.80455e-50	4.15095e-48	104.367
HOTS	1.97333	4.73976	24.4904	1.81517e-50	4.17118e-48	104.361
SCCPDH	2.45475	8.43055	24.4837	1.8687e-50	4.28988e-48	104.332
FAM65B	-2.89807	11.0728	-24.4829	1.87523e-50	4.299e-48	104.329
HINT1	2.4694	11.6302	24.4828	1.87643e-50	4.299e-48	104.328
SMLR1	-1.60966	4.35461	-24.479	1.90799e-50	4.36694e-48	104.311
ECEL1	2.14855	5.61828	24.4737	1.95261e-50	4.46459e-48	104.288
C8orf59	2.2833	9.26286	24.4722	1.96549e-50	4.48955e-48	104.282
SPATA45	-2.16259	4.94841	-24.471	1.97531e-50	4.50746e-48	104.277
DQ599616	-1.90743	5.79269	-24.4646	2.03097e-50	4.62987e-48	104.249
TPRKB	2.27322	9.31621	24.4595	2.07717e-50	4.73046e-48	104.226
MKRN1	-2.34237	11.8868	-24.4516	2.14948e-50	4.89028e-48	104.192
SLC25A35	2.05352	6.691	24.4493	2.17193e-50	4.93643e-48	104.181
NR2F1-AS1	-1.57546	4.205	-24.4336	2.32614e-50	5.28167e-48	104.113
LGR6	-2.12687	7.05194	-24.4282	2.38134e-50	5.39873e-48	104.089
ALOX12	-3.09687	6.55866	-24.4279	2.38398e-50	5.39873e-48	104.088
ANKRD60	1.56731	4.56012	24.4279	2.38478e-50	5.39873e-48	104.088
PSMB9	-2.17673	11.6474	-24.4213	2.45348e-50	5.54878e-48	104.059
TYMS	3.65522	8.73434	24.4201	2.46711e-50	5.56946e-48	104.054
LOC101928283	-2.20146	4.00698	-24.42	2.4675e-50	5.56946e-48	104.053
LOC339988	-1.76821	8.27987	-24.3967	2.73239e-50	6.16127e-48	103.951
LINC00856	-2.08325	5.40645	-24.3956	2.74505e-50	6.18055e-48	103.947
GPR144	2.38117	5.10776	24.3955	2.74635e-50	6.18055e-48	103.946
FOXD3	1.37769	3.85435	24.3864	2.85784e-50	6.42514e-48	103.906
C19orf26	1.64772	5.1239	24.3727	3.03491e-50	6.81654e-48	103.846
IKZF1	-1.61334	9.93017	-24.3623	3.17561e-50	7.12555e-48	103.801
EPB41L4A	-1.68175	5.49479	-24.3595	3.21495e-50	7.20675e-48	103.788
VWA7	2.29626	5.4571	24.3504	3.34585e-50	7.49284e-48	103.748
CSN1S2AP	-2.22925	4.5104	-24.3491	3.3645e-50	7.52724e-48	103.743
COL9A1	1.28908	4.31482	24.3298	3.66167e-50	8.18406e-48	103.658
RP11-288H12.4	-2.63629	5.70997	-24.3267	3.71111e-50	8.28648e-48	103.644
LINC01191	1.3582	4.7465	24.316	3.88933e-50	8.67595e-48	103.597
GJA10	-1.47599	5.75884	-24.311	3.97549e-50	8.8595e-48	103.575
FBP2	1.70036	4.60109	24.3086	4.01675e-50	8.94273e-48	103.565
RP5-1039K5.17	-1.76319	5.49437	-24.3041	4.0967e-50	9.11186e-48	103.545
UBE2NL	1.97534	9.68599	24.2968	4.22996e-50	9.3991e-48	103.513
NANOS3	2.17914	5.73544	24.2896	4.36545e-50	9.69075e-48	103.482
TMEM35	-2.07917	4.30835	-24.2655	4.85222e-50	1.07609e-47	103.376
SUMO3	1.28504	10.6749	24.2584	5.00528e-50	1.10896e-47	103.344
DUS3L	1.78852	6.93244	24.2422	5.37569e-50	1.18987e-47	103.273
XAGE3	1.84158	4.76467	24.2354	5.53721e-50	1.22444e-47	103.243
MRPS36	1.62288	9.38369	24.2347	5.55604e-50	1.22741e-47	103.24
KIAA1614	2.44718	5.49363	24.2329	5.59992e-50	1.23591e-47	103.232
CHAF1B	3.31548	5.62338	24.2135	6.09556e-50	1.344e-47	103.147
RP11-661A12.9	2.1863	4.35044	24.2045	6.34359e-50	1.39734e-47	103.107
ZCCHC13	1.64881	3.82288	24.1968	6.56154e-50	1.44396e-47	103.073
KIAA0430	-1.66097	10.0459	-24.1932	6.66466e-50	1.46525e-47	103.057
SLC6A16	-1.96709	6.90765	-24.1812	7.02497e-50	1.54298e-47	103.005
SMIM19	1.56386	9.85742	24.1757	7.19749e-50	1.57935e-47	102.98
HOOK1	-2.56001	5.35941	-24.1496	8.07341e-50	1.76986e-47	102.865
TUFM	1.66529	9.55596	24.1462	8.19644e-50	1.79511e-47	102.85
KLHL23	3.45649	5.42756	24.143	8.31025e-50	1.81829e-47	102.836
TICRR	2.25672	5.52355	24.1396	8.43709e-50	1.84428e-47	102.821
EIF3H	1.24458	11.4417	24.1248	9.00354e-50	1.96622e-47	102.756
LINC01341	3.97134	6.58233	24.1234	9.05938e-50	1.97653e-47	102.75
RPL29	1.20477	13.786	24.1128	9.494e-50	2.06938e-47	102.703
TMEM2	-2.38029	8.04825	-24.1106	9.58429e-50	2.08707e-47	102.693
COMMD7	1.45036	9.95387	24.0987	1.0102e-49	2.19623e-47	102.64
PET100	1.85991	10.02	24.0986	1.01048e-49	2.19623e-47	102.64
LYZL4	2.19404	5.4864	24.0947	1.0283e-49	2.23283e-47	102.623
CD274	-2.41936	7.00656	-24.0931	1.03554e-49	2.24643e-47	102.616
UNC5B-AS1	2.09816	4.92207	24.0876	1.06062e-49	2.29865e-47	102.592
ZSCAN32	-1.33576	7.7493	-24.0831	1.08189e-49	2.34253e-47	102.572
ADCYAP1R1	-1.2901	5.7767	-24.0759	1.11671e-49	2.41564e-47	102.54
NPY2R	-1.38222	4.71458	-24.0745	1.12372e-49	2.4285e-47	102.534
ZNF497	1.77906	4.19201	24.0684	1.15442e-49	2.4925e-47	102.507
MAPRE3	1.41598	5.29833	24.0512	1.24544e-49	2.68647e-47	102.43
FAM102A	-1.79389	7.82592	-24.0475	1.26576e-49	2.72773e-47	102.414
RP1-170O19.17	2.33178	4.77101	24.0462	1.27298e-49	2.7407e-47	102.409
EIF2D	1.65672	9.72789	24.0411	1.30204e-49	2.80063e-47	102.386
FOSL1	3.00676	5.5405	24.0389	1.31474e-49	2.82529e-47	102.376
RP11-95H11.1	-2.01746	4.75907	-24.0358	1.33299e-49	2.86183e-47	102.362
HYAL4	1.76843	4.49836	24.0232	1.40884e-49	3.02184e-47	102.307
INHBC	-1.36917	6.23431	-24.0184	1.43949e-49	3.08467e-47	102.285
RDM1	2.67512	5.44603	24.0094	1.49775e-49	3.20652e-47	102.246
STXBP4	-1.48496	4.60066	-24.0053	1.52482e-49	3.26143e-47	102.228
LOC100506571	2.1925	5.62668	24.0026	1.54359e-49	3.29849e-47	102.215
SLC4A3	2.23603	4.90267	23.9888	1.64019e-49	3.50163e-47	102.154
MME	-4.30984	8.52933	-23.9872	1.65198e-49	3.52351e-47	102.147
FGF14	-1.11274	4.88163	-23.978	1.72046e-49	3.66615e-47	102.107
RFXANK	1.46433	9.49715	23.9775	1.72459e-49	3.67153e-47	102.104
ZNF365	-1.70021	4.88981	-23.9706	1.77796e-49	3.78163e-47	102.074
IGHG1	1.5904	4.81398	23.9644	1.82678e-49	3.88187e-47	102.046
GTF2IRD1	2.63539	5.97015	23.9634	1.83549e-49	3.89674e-47	102.042
FNDC4	2.23728	6.39374	23.959	1.87101e-49	3.96848e-47	102.022
PIGP	1.83629	9.54441	23.9581	1.87894e-49	3.98159e-47	102.018
RP1-151F17.2	-2.76352	5.95912	-23.9548	1.90668e-49	4.03663e-47	102.003
IPP	-1.50517	5.83814	-23.951	1.93893e-49	4.10111e-47	101.987
FAM83C-AS1	2.22258	4.74897	23.9505	1.94291e-49	4.10575e-47	101.985
SELENBP1	-5.48218	9.66671	-23.9461	1.98143e-49	4.18328e-47	101.965
TRAC	-3.24603	10.4212	-23.9365	2.06691e-49	4.3597e-47	101.923
TMEM151A	2.15855	5.51831	23.9214	2.21023e-49	4.65772e-47	101.855
ADSL	1.62694	10.4596	23.9167	2.25596e-49	4.74971e-47	101.835
CEACAM7	-1.07482	4.88115	-23.9165	2.25855e-49	4.7508e-47	101.834
HNRNPD	1.04012	10.7376	23.9123	2.30107e-49	4.83578e-47	101.815
LIMK1	1.57665	5.92672	23.9096	2.32855e-49	4.88904e-47	101.803
SLC16A6	-3.32366	7.48548	-23.9064	2.36195e-49	4.95462e-47	101.789
IGF2R	-4.07628	9.75308	-23.9056	2.36958e-49	4.96606e-47	101.786
EGFL7	3.43703	7.34162	23.8964	2.46887e-49	5.16468e-47	101.744
ORC6	2.60852	8.39728	23.881	2.64238e-49	5.52261e-47	101.676
LOC731424	-1.95147	6.66132	-23.8685	2.79269e-49	5.83142e-47	101.621
CDK6	3.03498	9.10948	23.8613	2.88425e-49	6.01712e-47	101.589
FKBP3	1.59478	9.4233	23.8602	2.89742e-49	6.03909e-47	101.584
RP11-493L12.3	-1.63479	5.30906	-23.8592	2.91087e-49	6.05784e-47	101.579
PCDH17	-1.51443	4.98213	-23.8591	2.91172e-49	6.05784e-47	101.579
LOC101928460	2.34171	4.61587	23.8527	2.99519e-49	6.22582e-47	101.551
RP5-1154L15.2	-3.14113	6.63721	-23.8469	3.07429e-49	6.38444e-47	101.525
HAND2	1.97233	4.39555	23.8387	3.18731e-49	6.61316e-47	101.488
MAFG-AS1	1.84473	6.04109	23.8311	3.29674e-49	6.834e-47	101.455
DIS3L	1.64013	8.84604	23.8302	3.31015e-49	6.85557e-47	101.45
TCEB1	1.39035	9.56735	23.8192	3.47564e-49	7.19182e-47	101.402
KRT15	1.36844	3.79881	23.8187	3.48416e-49	7.20292e-47	101.399
RCC2	1.41698	10.8513	23.7901	3.95422e-49	8.1673e-47	101.272
LRP10	-2.29133	10.0746	-23.7832	4.07886e-49	8.41714e-47	101.241
EIF3M	1.2756	10.6298	23.7799	4.13903e-49	8.53361e-47	101.226
RBL2	-1.5	10.7294	-23.7757	4.21547e-49	8.68339e-47	101.208
TREH	1.90158	4.17459	23.773	4.26764e-49	8.78294e-47	101.196
C12orf79	-2.37089	5.13187	-23.7707	4.31059e-49	8.86334e-47	101.186
SULT1E1	-1.68303	3.95624	-23.7491	4.74508e-49	9.74796e-47	101.089
TRIM58	-4.57932	9.47949	-23.7421	4.89455e-49	1.0046e-46	101.058
FIBIN	-1.32252	4.69852	-23.7364	5.02212e-49	1.02986e-46	101.032
NRSN2	1.88011	5.45491	23.7229	5.33073e-49	1.09216e-46	100.973
CITED1	1.6919	5.20598	23.7151	5.5208e-49	1.13009e-46	100.938
SLC1A6	1.62657	4.85192	23.7048	5.78014e-49	1.18212e-46	100.892
KDM7A	-2.75585	8.82366	-23.7044	5.78909e-49	1.18289e-46	100.89
RP11-1C8.6	-1.60968	5.46823	-23.6988	5.93423e-49	1.21147e-46	100.865
RTKN	2.30798	4.99532	23.6849	6.31524e-49	1.2881e-46	100.803
NEUROD6	2.11291	5.65017	23.6761	6.56659e-49	1.33818e-46	100.764
LOC284242	-1.87611	5.02055	-23.674	6.62962e-49	1.34982e-46	100.754
RNASEH2A	2.26365	8.3758	23.6647	6.90877e-49	1.4054e-46	100.713
PIM2	-1.71275	9.21859	-23.6632	6.95617e-49	1.41378e-46	100.706
CEL	3.54582	5.48586	23.6625	6.9777e-49	1.4169e-46	100.703
OLA1	1.60085	10.0301	23.659	7.08719e-49	1.43786e-46	100.687
ERVFRD-1	2.68524	4.12453	23.654	7.24795e-49	1.46917e-46	100.665
UMOD	1.84524	4.68117	23.653	7.28019e-49	1.4744e-46	100.66
GREB1L	-1.06274	5.51354	-23.6476	7.45515e-49	1.50849e-46	100.636
SH3BGRL2	-2.76199	7.61393	-23.647	7.47464e-49	1.5111e-46	100.634
RP11-1012E15.1	-2.28542	5.3886	-23.6399	7.71616e-49	1.55855e-46	100.602
CRYBA4	1.45206	4.05809	23.6311	8.02412e-49	1.61932e-46	100.563
BARX2	2.04838	4.95814	23.6209	8.39881e-49	1.69344e-46	100.517
HCP5B	-1.59822	6.00837	-23.613	8.7008e-49	1.75279e-46	100.481
CHKA	1.82767	7.6014	23.6015	9.15681e-49	1.84303e-46	100.43
RAPGEF6	-1.86308	9.50783	-23.5974	9.329e-49	1.87603e-46	100.412
RGS6	1.4409	5.23789	23.5905	9.61767e-49	1.93083e-46	100.381
ESM1	-2.25261	4.29639	-23.5905	9.61837e-49	1.93083e-46	100.381
GLP1R	1.31231	5.65111	23.59	9.64034e-49	1.93354e-46	100.379
LOC100129516	1.85765	5.12399	23.5896	9.66006e-49	1.9358e-46	100.377
HORMAD2	-1.34446	5.24568	-23.5879	9.73355e-49	1.94882e-46	100.369
LOC100129361	1.45042	8.879	23.5804	1.00623e-48	2.01287e-46	100.336
FAM210B	-2.90223	10.7997	-23.5535	1.13504e-48	2.26855e-46	100.215
LINC01312	-2.11513	4.58513	-23.5483	1.16132e-48	2.319e-46	100.192
AVPR1B	2.14443	6.51975	23.5481	1.1623e-48	2.319e-46	100.191
CCT6A	1.68413	10.1864	23.5457	1.17505e-48	2.34239e-46	100.18
PCDHAC2	1.47086	3.80903	23.5423	1.1931e-48	2.3763e-46	100.165
CTD-2293H3.1	2.46296	4.87374	23.542	1.19463e-48	2.37728e-46	100.164
TRA2B	1.56153	10.719	23.5365	1.22416e-48	2.43393e-46	100.139
LINC01352	-2.13401	4.52482	-23.5337	1.23978e-48	2.46283e-46	100.126
CDT1	3.64222	7.26925	23.5329	1.24413e-48	2.46933e-46	100.123
NEXN-AS1	-2.40675	3.84115	-23.5199	1.31887e-48	2.6154e-46	100.064
NADK	-2.32566	10.1138	-23.5157	1.34351e-48	2.66195e-46	100.046
TXN	2.44394	10.0791	23.5081	1.39033e-48	2.75233e-46	100.012
ALOX12P2	2.1027	5.34592	23.5013	1.43318e-48	2.83471e-46	99.9811
RP11-727A23.11	-1.9151	6.89458	-23.4865	1.53102e-48	3.02561e-46	99.9149
IL1RL2	1.96081	4.76866	23.485	1.54171e-48	3.04411e-46	99.9079
LOC100289230	-2.65888	6.98606	-23.4828	1.5567e-48	3.07105e-46	99.8982
ZCCHC6	-1.90072	9.47471	-23.4808	1.57066e-48	3.09592e-46	99.8893
CALHM3	1.49973	4.57904	23.4778	1.59224e-48	3.13575e-46	99.8756
MRPL36	1.79251	9.73307	23.4758	1.6064e-48	3.16092e-46	99.8667
RPS24	2.8569	12.7309	23.4746	1.61494e-48	3.17499e-46	99.8614
GOLIM4	2.33013	7.00941	23.468	1.66333e-48	3.26732e-46	99.8318
LOC101927085	1.74674	5.19248	23.4572	1.74591e-48	3.42659e-46	99.7832
RAPH1	-2.38154	4.93853	-23.4568	1.749e-48	3.42971e-46	99.7815
IGSF6	-5.16957	8.46543	-23.4538	1.77247e-48	3.47276e-46	99.7681
MRPS15	1.58744	8.73255	23.4462	1.83395e-48	3.59013e-46	99.7339
AC079807.4	-1.95441	4.4045	-23.4438	1.8545e-48	3.62726e-46	99.7227
C1S	2.13707	4.23173	23.4406	1.88107e-48	3.67608e-46	99.7085
TMEM86B	-2.22257	7.93692	-23.4321	1.95428e-48	3.81589e-46	99.6702
YARS2	1.69192	8.22347	23.4314	1.96e-48	3.82379e-46	99.6673
RP11-454F8.2	-1.45084	6.49842	-23.4234	2.03143e-48	3.95978e-46	99.6314
CLDN4	1.53549	4.92195	23.4116	2.14214e-48	4.17202e-46	99.5782
EIF5A2	-2.68306	5.68101	-23.4091	2.16614e-48	4.21516e-46	99.567
CKS2	3.36285	9.12791	23.3923	2.33572e-48	4.54129e-46	99.4914
SRP14	1.39681	12.3746	23.3833	2.43244e-48	4.72532e-46	99.4507
SSTR5	1.56666	4.15866	23.3813	2.45383e-48	4.76283e-46	99.442
LSMEM2	2.28169	5.56673	23.3801	2.46776e-48	4.78581e-46	99.4363
EHMT2	1.71129	7.4085	23.377	2.50234e-48	4.84876e-46	99.4223
LOC100132891	-2.70059	4.04329	-23.3759	2.51465e-48	4.86849e-46	99.4174
BC045779	2.53141	5.07274	23.3653	2.63653e-48	5.10012e-46	99.37
ERICH3-AS1	1.84907	4.14764	23.3585	2.71877e-48	5.25478e-46	99.3392
ST6GALNAC3	-2.51687	5.30448	-23.3521	2.79851e-48	5.40432e-46	99.3102
C6orf48	1.81045	11.4144	23.3324	3.05761e-48	5.8997e-46	99.2214
LPAR1	-1.64423	6.12527	-23.3302	3.0872e-48	5.95177e-46	99.2117
SRPK2	-1.74256	8.68469	-23.3289	3.10571e-48	5.98241e-46	99.2058
LOC100287808	2.05168	4.57167	23.3266	3.13848e-48	6.04044e-46	99.1952
DSC3	-1.27434	4.30136	-23.3212	3.21488e-48	6.18228e-46	99.1711
KCNH7	-1.51163	5.42156	-23.3195	3.23937e-48	6.22414e-46	99.1635
PBX2	-1.76029	8.74284	-23.3186	3.25342e-48	6.24589e-46	99.1592
SCRT1	1.74835	4.9648	23.317	3.27594e-48	6.28385e-46	99.1522
NT5DC4	-1.42888	4.2518	-23.3108	3.3689e-48	6.45674e-46	99.1242
PDGFRL	2.1178	4.39656	23.3089	3.39719e-48	6.5055e-46	99.1158
RP5-1031D4.2	1.95941	4.82982	23.2994	3.54583e-48	6.78447e-46	99.0729
MAS1L	1.40941	3.76773	23.2977	3.57406e-48	6.83277e-46	99.0649
TXNIP	-2.03514	13.4765	-23.2884	3.72689e-48	7.11899e-46	99.0229
AF131215.4	-2.72487	4.72259	-23.2881	3.73044e-48	7.11982e-46	99.022
CXorf24	-2.10367	6.44219	-23.2794	3.88055e-48	7.40013e-46	98.9824
LOC100129447	-2.0267	5.77187	-23.2767	3.92701e-48	7.4825e-46	98.9705
TMEM190	2.11563	5.52048	23.2762	3.93685e-48	7.49499e-46	98.968
WASF3	-2.75433	5.33072	-23.2555	4.32032e-48	8.21821e-46	98.8748
AC005162.4	2.14872	5.25647	23.254	4.35048e-48	8.26871e-46	98.8678
CRYBA2	1.65235	4.16983	23.2516	4.39845e-48	8.35293e-46	98.8568
EMC6	1.42857	9.56059	23.2481	4.46764e-48	8.47728e-46	98.8412
CCDC59	1.8068	9.16764	23.233	4.78279e-48	9.06775e-46	98.7728
SEMA4B	-2.00776	8.61122	-23.2306	4.83301e-48	9.15538e-46	98.7624
PIN4	1.39078	8.15613	23.2293	4.86297e-48	9.20451e-46	98.7562
LPIN2	-1.97511	9.56815	-23.2099	5.30632e-48	1.00354e-45	98.6687
C1orf127	2.4224	6.07325	23.2077	5.35997e-48	1.01284e-45	98.6586
LOC374890	1.98873	4.88839	23.2033	5.46731e-48	1.03227e-45	98.6387
LOC100505918	-1.51056	6.68865	-23.1991	5.57195e-48	1.05116e-45	98.6197
HABP4	-1.17281	7.10816	-23.1905	5.79129e-48	1.09164e-45	98.581
OR51B6	-1.87473	5.30523	-23.1887	5.84053e-48	1.10002e-45	98.5725
H2AFZ	1.65755	12.0409	23.188	5.85923e-48	1.10263e-45	98.5693
TANGO6	-1.26867	7.5908	-23.1862	5.90676e-48	1.11066e-45	98.5612
FRAT2	-3.0629	10.841	-23.1813	6.03713e-48	1.13424e-45	98.5393
CPT1A	1.54039	8.46964	23.1767	6.16316e-48	1.15697e-45	98.5186
ZDHHC9	2.3372	6.12066	23.1674	6.42942e-48	1.20596e-45	98.4762
LOC101929456	2.02937	5.2399	23.1643	6.52083e-48	1.22211e-45	98.462
SCT	2.38616	4.3638	23.1557	6.77749e-48	1.26917e-45	98.4233
LOC100506172	-1.68845	4.26995	-23.1514	6.9115e-48	1.2932e-45	98.4037
OR2S2	-2.10718	6.24424	-23.1493	6.97612e-48	1.30423e-45	98.3944
NEDD9	-2.48988	8.19396	-23.147	7.04902e-48	1.31678e-45	98.3839
HAB1	1.88432	6.58487	23.1447	7.12368e-48	1.32964e-45	98.3734
BAHCC1	3.00079	5.89298	23.1356	7.42198e-48	1.38419e-45	98.3322
ZNF540	-1.419	6.16536	-23.1224	7.87942e-48	1.4683e-45	98.2723
RP11-309G3.3	-1.9672	5.47106	-23.1201	7.95915e-48	1.48195e-45	98.2622
RP4-612B18.3	-1.99025	5.58656	-23.0974	8.82148e-48	1.64118e-45	98.159
TELO2	1.70907	7.10102	23.0938	8.96623e-48	1.66675e-45	98.1427
TNIP3	-2.30421	4.27852	-23.09	9.12318e-48	1.69455e-45	98.1253
METTL5	1.79118	9.33731	23.0889	9.16817e-48	1.70152e-45	98.1204
ZFAS1	2.04882	11.5454	23.0825	9.43823e-48	1.75022e-45	98.0913
LOC100506858	2.22032	5.66725	23.0742	9.79813e-48	1.81549e-45	98.0538
BTN3A1	-1.73804	10.0354	-23.066	1.01671e-47	1.88234e-45	98.0167
CXCR2	-5.67292	9.5457	-23.0629	1.03116e-47	1.90754e-45	98.0026
Ndufaf4	1.38997	4.14854	23.0551	1.06824e-47	1.97454e-45	97.9671
BRF1	1.60348	6.29158	23.0419	1.13404e-47	2.09447e-45	97.9072
C16orf58	1.62254	7.03612	23.0342	1.17431e-47	2.16709e-45	97.8722
ZNF552	-1.1967	7.46232	-23.0294	1.19988e-47	2.21249e-45	97.8506
UCN	3.06078	6.38146	23.0261	1.21842e-47	2.24488e-45	97.8352
ACACA	1.69171	7.58247	23.0236	1.23192e-47	2.26792e-45	97.8242
CPXCR1	-1.7496	3.91344	-23.0197	1.25431e-47	2.30728e-45	97.8061
SPAG7	1.31841	9.91263	23.019	1.25825e-47	2.31267e-45	97.803
HBE1	-2.41101	7.11316	-23.0092	1.31519e-47	2.41538e-45	97.7586
MMP11	1.56699	6.06949	23.006	1.33418e-47	2.44829e-45	97.7442
LITAF	-2.35862	11.6826	-23.0007	1.3668e-47	2.50613e-45	97.72
RP11-664D1.1	-1.62098	7.11635	-22.9983	1.38159e-47	2.53123e-45	97.7092
HOXC4	-1.74315	7.34469	-22.9909	1.42904e-47	2.61605e-45	97.6754
AK130486	-1.33153	6.43769	-22.9742	1.54172e-47	2.82009e-45	97.5993
LINC01121	2.27748	5.46619	22.9586	1.65445e-47	3.02387e-45	97.5285
SHB	1.80167	5.67758	22.9522	1.70317e-47	3.11043e-45	97.4994
LINC00982	1.74889	5.1609	22.9486	1.7315e-47	3.15963e-45	97.4829
CT83	-1.8548	4.0952	-22.9473	1.74183e-47	3.17596e-45	97.4769
ATP5G2	1.11428	11.2707	22.9283	1.8987e-47	3.45923e-45	97.3904
MRPL47	2.03529	9.06618	22.9159	2.00919e-47	3.65761e-45	97.3337
FBXO40	1.80629	4.8286	22.9121	2.0434e-47	3.71692e-45	97.3168
TEC	2.56474	6.10565	22.9101	2.06223e-47	3.74819e-45	97.3076
LTB4R2	2.02284	5.18543	22.9045	2.11571e-47	3.84235e-45	97.2819
MNAT1	2.60604	6.34527	22.9003	2.15602e-47	3.91151e-45	97.263
TMEM143	1.50272	7.35282	22.9002	2.15722e-47	3.91151e-45	97.2625
MRPL37	1.53625	9.19407	22.898	2.17864e-47	3.94723e-45	97.2526
TTC16	-1.90846	6.62084	-22.893	2.22875e-47	4.03482e-45	97.2297
SNAPC4	1.40973	7.71237	22.8874	2.28653e-47	4.13615e-45	97.2041
KIF1A	1.30425	5.22226	22.8797	2.3681e-47	4.28031e-45	97.1689
SSH2	-2.2235	8.6586	-22.8734	2.43699e-47	4.40135e-45	97.1402
RP11-90P13.1	2.04948	5.50424	22.8589	2.60339e-47	4.69817e-45	97.074
ZNF217	-2.84651	10.2832	-22.847	2.7477e-47	4.95078e-45	97.0199
HIST1H3C	2.47859	5.12233	22.838	2.86301e-47	5.15447e-45	96.9787
FAM110D	1.87501	5.30436	22.8327	2.93348e-47	5.27719e-45	96.9543
ABHD16B	1.48251	4.11582	22.831	2.95557e-47	5.31276e-45	96.9467
BCL11B	-3.65738	8.4332	-22.8252	3.03574e-47	5.45258e-45	96.9199
ARL4C	-2.90606	9.54159	-22.8224	3.07406e-47	5.51707e-45	96.9073
PBX4	-1.7951	7.01716	-22.8104	3.24665e-47	5.8177e-45	96.8526
GSTA3	1.78051	4.71018	22.803	3.35854e-47	6.01348e-45	96.8186
RP11-245P10.8	1.7229	4.50432	22.8008	3.39164e-47	6.06798e-45	96.8088
RP11-414H17.5	1.96588	5.13792	22.8005	3.397e-47	6.07283e-45	96.8072
GCM1	-2.00903	4.68233	-22.7982	3.4331e-47	6.13257e-45	96.7966
C20orf202	-1.44886	5.83271	-22.796	3.46724e-47	6.18872e-45	96.7867
LOC100240728	1.29882	4.19739	22.7935	3.50631e-47	6.25357e-45	96.7754
LOC101927752	-2.1737	8.94122	-22.7855	3.63767e-47	6.4828e-45	96.7385
GP5	-2.3003	4.71998	-22.784	3.66181e-47	6.52073e-45	96.7319
TRDV3	-4.29027	8.0047	-22.7838	3.66598e-47	6.52307e-45	96.7308
RNF17	-1.3157	4.41235	-22.7692	3.9179e-47	6.96591e-45	96.6641
DAO	-1.54752	6.15331	-22.7646	4.00033e-47	7.10694e-45	96.6433
HTR1E	-1.53716	5.59244	-22.756	4.1608e-47	7.3863e-45	96.6038
PPIEL	2.05519	6.13493	22.7558	4.16452e-47	7.38717e-45	96.6029
P2RY10	-2.46061	7.50151	-22.755	4.1808e-47	7.4103e-45	96.599
KDM3B	-1.0801	10.1462	-22.7523	4.23193e-47	7.49139e-45	96.5868
DENND2D	-2.31665	9.41264	-22.7523	4.2331e-47	7.49139e-45	96.5865
NLRP14	-1.58474	5.40513	-22.7516	4.24632e-47	7.50895e-45	96.5834
COL8A1	-1.51008	3.91391	-22.7485	4.30721e-47	7.61075e-45	96.5691
LOC100131043	-1.55306	7.16155	-22.7453	4.36967e-47	7.71515e-45	96.5547
FCRLA	-2.56884	7.02757	-22.7418	4.43993e-47	7.83316e-45	96.5387
RUSC2	2.84414	6.24914	22.7383	4.51246e-47	7.95498e-45	96.5225
SFRP5	2.34946	5.37124	22.7361	4.5581e-47	8.02924e-45	96.5124
NOC4L	1.52758	7.91219	22.732	4.64339e-47	8.17319e-45	96.4938
BRPF1	1.57554	9.17543	22.7225	4.85001e-47	8.53032e-45	96.4501
LOC101927313	1.49925	4.1171	22.7183	4.94296e-47	8.68712e-45	96.4311
LINC00892	-2.35024	4.43041	-22.7176	4.95948e-47	8.70945e-45	96.4278
CHDC2	-1.42251	5.57922	-22.7164	4.98634e-47	8.74989e-45	96.4223
COMT	1.4531	8.97314	22.7161	4.99337e-47	8.75551e-45	96.4209
DCTN6	1.86843	9.26867	22.7004	5.36438e-47	9.39885e-45	96.3491
PMS2P5	2.99229	8.86943	22.6994	5.38966e-47	9.43591e-45	96.3444
RGS14	-1.63721	8.61952	-22.6955	5.48713e-47	9.5992e-45	96.3264
NDUFA7	1.35922	8.45586	22.6888	5.65778e-47	9.89017e-45	96.2957
LINC00493	1.4594	10.9403	22.6866	5.71311e-47	9.97927e-45	96.2859
CD200R1	-1.57326	6.33909	-22.6709	6.13811e-47	1.07134e-44	96.214
CFC1B	2.2527	4.93268	22.6639	6.33874e-47	1.10552e-44	96.1817
RAB8B	-1.80336	10.1125	-22.6499	6.7582e-47	1.17778e-44	96.1175
MIR133A1HG	-2.21416	4.42133	-22.6486	6.79946e-47	1.18406e-44	96.1114
HAGH	-2.2293	9.75557	-22.63	7.40474e-47	1.28849e-44	96.0259
SCARB1	1.78469	7.15563	22.6252	7.56864e-47	1.31601e-44	96.0039
SLIRP	2.23749	9.46392	22.6225	7.66119e-47	1.33109e-44	95.9917
RGMB	-1.41893	5.28274	-22.6167	7.86668e-47	1.36575e-44	95.9652
GRHL2	-1.84701	5.09798	-22.6151	7.92808e-47	1.37537e-44	95.9574
GDPGP1	-2.12531	4.92564	-22.6124	8.02332e-47	1.39083e-44	95.9454
GOLT1A	2.07023	4.5198	22.6005	8.47559e-47	1.46812e-44	95.8904
C21orf37	-2.11262	3.99374	-22.5947	8.70356e-47	1.50647e-44	95.8638
NF1	-2.08038	4.46462	-22.5902	8.88298e-47	1.53636e-44	95.8434
BTF3	1.17814	12.7201	22.5886	8.94785e-47	1.54641e-44	95.8361
DEF8	-2.01283	9.62374	-22.5814	9.25186e-47	1.59774e-44	95.8026
FOSB	5.3028	7.61342	22.5755	9.50536e-47	1.64028e-44	95.7755
LDB3	1.26319	5.32441	22.5698	9.75651e-47	1.68235e-44	95.7493
HIST1H4D	-1.99045	6.02371	-22.5639	1.00253e-46	1.7274e-44	95.7221
ZNF205	2.26697	5.58931	22.5611	1.01525e-46	1.748e-44	95.7094
DGCR2	-1.34695	8.73786	-22.5535	1.05147e-46	1.809e-44	95.6743
PLEKHA1	-2.57807	7.79312	-22.5531	1.05314e-46	1.81051e-44	95.6727
NME1	2.23501	9.80917	22.55	1.0686e-46	1.8357e-44	95.6581
HMGA1	2.40582	9.11814	22.5448	1.09395e-46	1.87784e-44	95.6346
FAM69A	-2.45168	6.79599	-22.538	1.12872e-46	1.93607e-44	95.6032
SMCO3	-2.04968	4.48055	-22.5373	1.13238e-46	1.94089e-44	95.5999
RP11-1E4.1	-1.18695	6.23733	-22.5161	1.24815e-46	2.13762e-44	95.5023
CHD5	1.74405	4.88717	22.516	1.24902e-46	2.13762e-44	95.5016
SLC6A6	-2.20501	9.08785	-22.5136	1.26274e-46	2.15947e-44	95.4907
RPS18	1.62415	14.3992	22.5083	1.29411e-46	2.21146e-44	95.4661
HMGN3	1.99752	11.8671	22.4958	1.37033e-46	2.33822e-44	95.4087
MRPS23	1.6242	8.23052	22.4926	1.39074e-46	2.37128e-44	95.3939
CA4	-2.29994	6.69867	-22.4916	1.39717e-46	2.38048e-44	95.3893
MGAT5B	1.86644	5.47228	22.4878	1.42147e-46	2.42006e-44	95.372
LOC101927181	2.42145	6.04225	22.4863	1.43141e-46	2.43517e-44	95.365
RN7SKP150	-1.5603	5.01161	-22.4827	1.45538e-46	2.47411e-44	95.3483
C16orf72	-2.19361	9.42529	-22.4651	1.57836e-46	2.68118e-44	95.267
XRCC6	1.04999	10.7612	22.4608	1.60939e-46	2.73187e-44	95.2475
LINC00269	2.51584	5.47608	22.4533	1.66609e-46	2.82601e-44	95.2128
CXCL1	-3.32181	6.70129	-22.4475	1.71149e-46	2.90087e-44	95.1858
LOC100130938	-1.84677	5.92312	-22.4459	1.72405e-46	2.91999e-44	95.1785
RP11-203B7.2	1.39199	4.09008	22.4351	1.8121e-46	3.06685e-44	95.1285
NEK8	1.68267	7.74225	22.4329	1.83045e-46	3.09562e-44	95.1184
GZMH	-4.08753	9.55455	-22.4306	1.84928e-46	3.12516e-44	95.1082
LOC100133985	1.69065	4.3782	22.4262	1.8876e-46	3.18755e-44	95.0876
IL2RB	-3.007	9.80958	-22.4112	2.02202e-46	3.41202e-44	95.0186
FAM66D	1.76363	4.48586	22.4072	2.05961e-46	3.47289e-44	95.0001
TMEM108-AS1	-1.67235	5.43932	-22.4046	2.08446e-46	3.5122e-44	94.9881
TIRAP	-1.1745	6.8137	-22.4039	2.09201e-46	3.52233e-44	94.9845
2024-09-12	2.29078	6.27221	22.396	2.1695e-46	3.65011e-44	94.948
EGOT	1.81048	4.48847	22.3933	2.19674e-46	3.69323e-44	94.9355
RP11-567I13.1	-1.76906	5.21809	-22.3834	2.29937e-46	3.86292e-44	94.8897
PSMD14	1.64129	9.9473	22.3825	2.30813e-46	3.87479e-44	94.8859
APLNR	1.58639	5.20174	22.3801	2.33403e-46	3.91539e-44	94.8747
SLC25A33	2.13448	8.46724	22.363	2.52574e-46	4.23389e-44	94.7956
CD6	-1.73018	7.90292	-22.3523	2.65331e-46	4.44448e-44	94.7462
EFCAB14	-1.05774	9.00153	-22.3488	2.6961e-46	4.51285e-44	94.7301
SLC7A10	1.83157	4.76993	22.3475	2.71338e-46	4.53845e-44	94.7237
PATL2	-1.92711	8.55846	-22.343	2.77029e-46	4.63025e-44	94.7029
LOC102546294	-1.76557	5.35889	-22.3417	2.78638e-46	4.65375e-44	94.6971
NDUFB1	1.69424	10.4579	22.3325	2.90694e-46	4.85156e-44	94.6546
BRWD3	-1.47093	7.18286	-22.3323	2.91039e-46	4.85378e-44	94.6534
VIT	-1.42503	6.11825	-22.3278	2.97113e-46	4.94786e-44	94.6327
HCLS1	-1.50085	12.9054	-22.3216	3.05738e-46	5.08779e-44	94.604
CCIN	1.99762	5.16028	22.32	3.07996e-46	5.12163e-44	94.5967
ANKRD24	1.82709	5.33547	22.3198	3.0829e-46	5.12279e-44	94.5957
KRT17P5	1.98039	4.71593	22.3184	3.10324e-46	5.15284e-44	94.5891
STX1B	1.99535	5.56163	22.3164	3.131e-46	5.19518e-44	94.5802
HCP5	-3.49094	8.7368	-22.3087	3.24438e-46	5.3794e-44	94.5445
OPTN	-2.95342	9.13307	-22.3084	3.24945e-46	5.3839e-44	94.543
AARS2	1.22268	7.73575	22.3064	3.2791e-46	5.42908e-44	94.5338
AMDHD1	-2.45745	5.23308	-22.3016	3.35336e-46	5.54802e-44	94.5114
ZBTB6	-3.21604	5.4464	-22.2996	3.38467e-46	5.59577e-44	94.5021
RP11-298H24.1	-1.85237	4.95008	-22.2975	3.41786e-46	5.64655e-44	94.4923
FCGR2C	-3.14545	9.72109	-22.2913	3.51675e-46	5.80575e-44	94.4637
CCDC80	1.36973	4.93159	22.2897	3.5429e-46	5.84469e-44	94.4563
RP11-220I1.5	1.70206	4.65034	22.2868	3.59126e-46	5.9202e-44	94.4427
RBBP5	-1.89009	7.97975	-22.2858	3.60711e-46	5.94203e-44	94.4383
CMC2	1.5642	9.41448	22.2843	3.63177e-46	5.97835e-44	94.4314
MTHFD1	2.02079	9.74295	22.2813	3.68297e-46	6.05828e-44	94.4174
ATOH1	2.03704	5.17132	22.279	3.72194e-46	6.11798e-44	94.4068
ZBTB18	-2.2908	10.1551	-22.277	3.75696e-46	6.17111e-44	94.3974
COL22A1	-1.1508	5.22266	-22.2744	3.80286e-46	6.24202e-44	94.3853
CXorf38	-1.29664	9.37508	-22.2722	3.8405e-46	6.29927e-44	94.3754
NUP54	1.50819	8.46689	22.2672	3.93167e-46	6.44419e-44	94.3519
LOC101928001	-1.55785	3.7796	-22.2646	3.97846e-46	6.51622e-44	94.34
AIMP1	1.43975	9.46836	22.2603	4.05815e-46	6.64197e-44	94.3201
SNTB2	-1.84129	6.49725	-22.2514	4.22851e-46	6.91585e-44	94.2789
FLJ44087	1.5041	3.96411	22.2508	4.2407e-46	6.93084e-44	94.276
ATP6V0D2	-1.33634	6.1154	-22.2493	4.27059e-46	6.9747e-44	94.269
APOE	1.85118	6.47339	22.2401	4.45703e-46	7.27399e-44	94.2261
DLGAP3	2.02511	5.93621	22.233	4.60425e-46	7.5089e-44	94.1935
RBM38	-2.97446	10.1116	-22.2145	5.01694e-46	8.17612e-44	94.1074
APOBEC3D	-1.28827	6.78033	-22.2097	5.12951e-46	8.35361e-44	94.0852
TLX1	1.88176	5.00048	22.2019	5.31703e-46	8.65283e-44	94.0492
NXF5	1.93712	4.6491	22.2003	5.35731e-46	8.71219e-44	94.0416
VAC14	1.5093	6.74097	22.1939	5.51806e-46	8.96722e-44	94.012
LEPRE1	1.25079	8.38439	22.1889	5.64849e-46	9.17267e-44	93.9886
ACOT11	1.57918	5.64613	22.1871	5.69551e-46	9.24246e-44	93.9802
ZFAND3	-1.47832	9.11353	-22.1853	5.74378e-46	9.31418e-44	93.9718
ANKRD44	-1.96357	9.38315	-22.1806	5.87099e-46	9.51371e-44	93.9498
C17orf89	1.81243	8.6623	22.1746	6.03627e-46	9.77461e-44	93.922
KRT80	2.00639	4.5528	22.1728	6.08707e-46	9.8499e-44	93.9136
CPNE5	-1.97676	7.4312	-22.1695	6.1794e-46	9.99223e-44	93.8985
GDPD2	1.63156	6.13526	22.1638	6.34566e-46	1.02538e-43	93.8719
FCRL2	-1.45576	6.58332	-22.1601	6.45511e-46	1.04173e-43	93.8547
C22orf24	-1.22688	6.85492	-22.1601	6.45593e-46	1.04173e-43	93.8546
LOC101928323	2.34006	6.02388	22.1507	6.74359e-46	1.08738e-43	93.8109
CYLC2	-2.30149	4.56136	-22.1443	6.9464e-46	1.11929e-43	93.7812
DLGAP4	1.71285	8.59607	22.1391	7.11668e-46	1.14592e-43	93.7569
LILRA5	-3.51454	7.89083	-22.1365	7.20216e-46	1.15887e-43	93.7449
ARTN	2.45437	5.54889	22.1349	7.25462e-46	1.16649e-43	93.7376
SLC22A2	2.08587	4.86724	22.1332	7.3128e-46	1.17502e-43	93.7296
PRPF19	1.43231	9.46959	22.1178	7.85629e-46	1.26138e-43	93.6577
CYP2D6	2.09327	5.97918	22.1176	7.8613e-46	1.26138e-43	93.6571
SLC12A4	1.20963	6.33237	22.1148	7.96611e-46	1.2773e-43	93.6438
IMPDH1	-1.82885	9.90234	-22.114	7.99395e-46	1.28086e-43	93.6403
C9orf116	1.71344	5.36956	22.1044	8.36061e-46	1.33868e-43	93.5954
LOC221946	-1.98237	5.53063	-22.0998	8.53908e-46	1.3663e-43	93.5742
LMBRD1	-1.54857	10.0269	-22.0978	8.61804e-46	1.37797e-43	93.565
HEYL	1.31436	5.97286	22.0971	8.64643e-46	1.38154e-43	93.5617
MRPL40	1.88715	8.43804	22.0966	8.66741e-46	1.38333e-43	93.5592
PVRL4	2.562	5.65462	22.0965	8.66973e-46	1.38333e-43	93.559
NAB2	2.27695	6.1599	22.0941	8.76843e-46	1.3981e-43	93.5476
FGFR4	1.53852	5.44966	22.0889	8.98366e-46	1.43142e-43	93.5233
2024-03-08	-2.45826	9.84127	-22.0881	9.01762e-46	1.43583e-43	93.5195
C14orf39	-2.29932	3.32823	-22.0869	9.06713e-46	1.44271e-43	93.514
CPA4	-1.37604	6.83589	-22.0802	9.35202e-46	1.487e-43	93.483
PINK1	-1.76749	9.53014	-22.0798	9.36896e-46	1.48866e-43	93.4812
BAGE	-1.49093	4.40482	-22.0664	9.97148e-46	1.5833e-43	93.4187
C2orf57	2.19756	5.29891	22.0643	1.00721e-45	1.59816e-43	93.4086
LEPREL1	1.81817	5.42608	22.0635	1.01089e-45	1.6029e-43	93.405
C3orf18	2.30914	6.41312	22.0556	1.04867e-45	1.66165e-43	93.3682
ENKUR	-2.76056	5.1263	-22.0533	1.0601e-45	1.67859e-43	93.3573
C14orf166	1.23007	12.0459	22.0442	1.10564e-45	1.74948e-43	93.3151
SLC45A4	-2.11594	8.53777	-22.0421	1.11639e-45	1.76528e-43	93.3054
ENOPH1	1.43858	9.95433	22.0413	1.1209e-45	1.77119e-43	93.3014
RASSF2	-2.01395	11.5269	-22.0372	1.14229e-45	1.80374e-43	93.2824
MRPS21	1.86952	10.2899	22.0205	1.23449e-45	1.94798e-43	93.2046
PSD4	-1.39522	8.37204	-22.0167	1.25652e-45	1.98138e-43	93.1869
PLEKHH3	2.00481	5.69549	22.0133	1.27668e-45	2.01178e-43	93.1709
IER3IP1	1.49718	9.18254	22.013	1.27847e-45	2.01322e-43	93.1695
HIST1H4J	2.94155	6.83558	22.0094	1.30019e-45	2.046e-43	93.1526
METAP2	1.67405	9.27382	22.007	1.31466e-45	2.06735e-43	93.1415
NPAP1	-1.50246	6.09812	-22.003	1.33931e-45	2.10467e-43	93.1229
AEBP1	2.88469	6.50282	21.9916	1.4128e-45	2.21863e-43	93.0693
LOC100129175	2.03233	4.94408	21.9827	1.47256e-45	2.31088e-43	93.0278
KRTAP17-1	1.71451	5.32203	21.9817	1.47939e-45	2.32002e-43	93.0231
MYO15A	-1.56199	5.13086	-21.9799	1.49164e-45	2.33763e-43	93.0149
GFER	1.45602	6.80225	21.9776	1.50784e-45	2.36139e-43	93.004
PTPRC	-2.44307	11.5347	-21.9768	1.51344e-45	2.36854e-43	93.0003
TMEM132C	2.43611	5.32792	21.9765	1.51571e-45	2.37047e-43	92.9988
DAPL1	2.8284	5.02324	21.973	1.54068e-45	2.40788e-43	92.9824
LINC01362	-1.73266	4.99584	-21.9716	1.5503e-45	2.42125e-43	92.9762
ADRB3	1.54891	5.21602	21.9637	1.60856e-45	2.51053e-43	92.9392
LOC102723380	-1.40591	5.83303	-21.9626	1.61688e-45	2.5218e-43	92.934
FCGR2A	-4.04934	9.80942	-21.9621	1.62093e-45	2.52639e-43	92.9315
AFTPH	-1.16284	10.0664	-21.9602	1.63509e-45	2.54673e-43	92.9228
AC090627.1	-2.61335	4.66905	-21.9598	1.63786e-45	2.54929e-43	92.9211
B4GALT3	-1.45163	8.76081	-21.9542	1.68128e-45	2.61511e-43	92.8949
ZNF426	2.23238	7.43766	21.9494	1.71969e-45	2.67302e-43	92.8722
PKDREJ	1.80184	4.90404	21.9448	1.75686e-45	2.72895e-43	92.8508
C2orf40	-2.27457	5.25382	-21.94	1.79639e-45	2.78845e-43	92.8285
CNFN	2.12988	4.74879	21.9391	1.80421e-45	2.79869e-43	92.8241
LOC440792	2.08467	5.5203	21.9225	1.94955e-45	3.0221e-43	92.7464
LOC102724009	1.27831	5.13675	21.9209	1.96369e-45	3.04196e-43	92.7392
SYCP3	-1.87916	4.41444	-21.908	2.08631e-45	3.22971e-43	92.6784
EPB41L4A-AS1	1.70005	9.6046	21.8979	2.18689e-45	3.38312e-43	92.6312
BAZ2A	1.53513	7.76304	21.8931	2.23594e-45	3.45667e-43	92.609
C21orf58	1.58778	6.12831	21.8868	2.30252e-45	3.5572e-43	92.5796
MYBL2	2.63388	6.74534	21.8847	2.32562e-45	3.59045e-43	92.5696
MAPK1	-1.08237	9.94847	-21.8776	2.40411e-45	3.70912e-43	92.5363
ANK3	-1.96385	6.15662	-21.8774	2.40575e-45	3.70916e-43	92.5356
SMTNL1	2.24566	5.22776	21.8715	2.47413e-45	3.81201e-43	92.5075
NR3C2	-2.36835	6.36529	-21.8684	2.50908e-45	3.86325e-43	92.4934
LYPD1	1.74517	4.25543	21.8665	2.5315e-45	3.89516e-43	92.4845
LIMK2	-2.21909	8.73931	-21.8553	2.66835e-45	4.10296e-43	92.4317
ACTRT2	1.23468	4.23767	21.8422	2.83606e-45	4.35792e-43	92.3706
PDE5A	-1.1855	6.06497	-21.8397	2.86946e-45	4.40499e-43	92.3589
PRSS27	1.34487	3.7933	21.8397	2.87055e-45	4.40499e-43	92.3585
TGFBRAP1	1.8137	8.40754	21.8367	2.90994e-45	4.46244e-43	92.3448
DTL	3.37454	7.24541	21.8333	2.95728e-45	4.53199e-43	92.3286
FSD1	2.1273	5.92365	21.831	2.98892e-45	4.57742e-43	92.318
ITGAE	1.61013	10.3757	21.8278	3.03381e-45	4.64305e-43	92.303
DNAAF3	2.69612	4.92655	21.82	3.14757e-45	4.81393e-43	92.2661
C1QBP	1.80908	10.7199	21.8192	3.15896e-45	4.82812e-43	92.2625
TEX28	1.50738	4.49809	21.8167	3.19548e-45	4.88067e-43	92.2509
PLAC9	1.51966	5.27694	21.8126	3.25829e-45	4.97328e-43	92.2314
MCM2	2.83039	9.01487	21.8081	3.32797e-45	5.07625e-43	92.2102
TIMM8B	2.15179	9.54331	21.8053	3.37083e-45	5.13821e-43	92.1974
TUBB1	-4.55659	8.85385	-21.8014	3.43271e-45	5.22905e-43	92.1791
AVP	2.15071	5.27949	21.7993	3.46751e-45	5.27853e-43	92.169
MRPL57	1.29265	10.3253	21.7988	3.47571e-45	5.2875e-43	92.1667
P2RY12	-2.88927	5.33519	-21.7953	3.53332e-45	5.37157e-43	92.1502
HECW2	-1.66335	5.48511	-21.7924	3.5818e-45	5.44165e-43	92.1365
DCAF12	-3.48218	10.8534	-21.7842	3.72148e-45	5.6501e-43	92.0982
CD53	-1.37978	11.7573	-21.7823	3.75391e-45	5.69556e-43	92.0895
DDX58	-2.02034	8.71909	-21.7805	3.7864e-45	5.74104e-43	92.0808
KLB	-1.55873	4.00647	-21.7746	3.89241e-45	5.89787e-43	92.0531
STAT5B	-1.32527	9.46088	-21.7616	4.13646e-45	6.2635e-43	91.9921
HECW1	-1.07757	6.12026	-21.7442	4.48792e-45	6.79119e-43	91.9104
CCL5	-3.32073	11.3683	-21.7437	4.49923e-45	6.80381e-43	91.9079
EVPL	2.24547	5.76102	21.7394	4.59012e-45	6.93667e-43	91.8878
XRCC3	2.29565	5.28088	21.7375	4.63109e-45	6.99395e-43	91.8789
MB21D2	-1.43646	6.81355	-21.7352	4.68083e-45	7.06167e-43	91.8682
TREML1	-2.85323	8.03405	-21.7322	4.74894e-45	7.15775e-43	91.8537
ALX1	1.41557	4.43991	21.7204	5.01878e-45	7.55948e-43	91.7983
NRXN2	3.40583	5.7909	21.7119	5.22239e-45	7.86098e-43	91.7584
LPPR2	-1.60981	7.74997	-21.7115	5.23236e-45	7.87081e-43	91.7565
ANGPTL4	2.26604	5.63001	21.7079	5.32175e-45	8.00002e-43	91.7395
TRIAP1	1.64715	9.69979	21.7073	5.33655e-45	8.017e-43	91.7367
TRY2P	2.00201	5.19833	21.7067	5.35129e-45	8.03385e-43	91.734
RWDD1	1.96795	8.96102	21.7049	5.39797e-45	8.09862e-43	91.7252
BC044596	2.30908	8.22858	21.7033	5.43638e-45	8.1509e-43	91.7181
S100A1	2.11837	5.68868	21.6991	5.54562e-45	8.30924e-43	91.6982
GMNN	2.75165	8.6113	21.692	5.73334e-45	8.58488e-43	91.6648
PM20D1	-1.20984	5.87829	-21.6802	6.06063e-45	9.06902e-43	91.6091
ANKRD13A	-1.17228	11.0508	-21.6641	6.53693e-45	9.77535e-43	91.5333
AC010145.4	1.75712	5.09303	21.6608	6.63959e-45	9.92237e-43	91.5177
RPS9	1.22755	12.604	21.6601	6.66202e-45	9.94939e-43	91.5143
LOC729887	2.46512	4.85336	21.6571	6.75616e-45	1.00834e-42	91.5002
ZNF554	1.69265	6.28907	21.6458	7.12314e-45	1.06242e-42	91.4472
TSPAN11	1.7001	5.49868	21.6312	7.63063e-45	1.13737e-42	91.3782
WDYHV1	1.68763	7.68405	21.6263	7.80821e-45	1.16308e-42	91.3551
HAVCR1	-2.17112	4.57479	-21.6207	8.0168e-45	1.19337e-42	91.3287
SNORD89	-2.02354	9.77814	-21.6149	8.23922e-45	1.22568e-42	91.3012
AY940074	2.61529	7.90644	21.6139	8.2769e-45	1.23049e-42	91.2966
PHB	1.45666	9.14885	21.6071	8.54591e-45	1.26965e-42	91.2646
LOC400568	1.53835	4.55031	21.6054	8.61513e-45	1.27911e-42	91.2565
GGCT	1.68177	10.0688	21.6006	8.80935e-45	1.30709e-42	91.2341
FOXRED2	1.84636	6.05683	21.596	9.0031e-45	1.33498e-42	91.2123
LOC100506497	-1.3578	5.09156	-21.5953	9.03529e-45	1.33888e-42	91.2087
MNX1-AS1	1.66122	4.04654	21.5931	9.1287e-45	1.35185e-42	91.1984
PTTG2	-2.06609	4.65077	-21.5925	9.15294e-45	1.35456e-42	91.1958
TTLL6	2.16453	4.84588	21.567	1.03214e-44	1.5265e-42	91.0753
LOC728690	1.68848	3.72963	21.5581	1.07632e-44	1.58977e-42	91.0333
LRRN3	-2.60616	7.18808	-21.5311	1.22237e-44	1.80433e-42	90.9057
TLR1	-3.66411	9.66995	-21.5192	1.29318e-44	1.90762e-42	90.8492
LOC100505478	2.51813	5.98013	21.5178	1.30166e-44	1.9189e-42	90.8427
LINC00879	1.12998	3.66458	21.5128	1.3325e-44	1.96309e-42	90.8192
BC047484	1.94492	9.22045	21.508	1.36324e-44	2.00709e-42	90.7963
APBB1	-1.44103	7.21964	-21.4966	1.43858e-44	2.11665e-42	90.7424
CCPG1	-2.61255	7.93884	-21.495	1.44957e-44	2.1307e-42	90.7347
NELL2	-2.94556	8.72498	-21.4949	1.44999e-44	2.1307e-42	90.7344
DUT	1.60713	11.3398	21.4933	1.46096e-44	2.14544e-42	90.7269
TIMM17A	1.42619	9.03856	21.4899	1.48447e-44	2.17857e-42	90.7109
RAD54L	2.94793	6.28452	21.479	1.56301e-44	2.29236e-42	90.6592
EPHA6	-1.79697	3.82129	-21.4774	1.5747e-44	2.30802e-42	90.6517
SSC5D	2.22043	5.1691	21.4729	1.6084e-44	2.3559e-42	90.6305
ARHGEF26	-1.55625	4.11051	-21.4679	1.64709e-44	2.41102e-42	90.6067
ZC3H12D	-2.63163	8.77011	-21.4605	1.70563e-44	2.49512e-42	90.5716
DRC1	1.75335	5.21704	21.4543	1.75625e-44	2.56752e-42	90.5423
UNC80	-1.35143	3.6108	-21.4495	1.79657e-44	2.62479e-42	90.5195
SDR42E1	-1.31707	5.56737	-21.4477	1.81166e-44	2.64516e-42	90.5112
EIF2S2	1.39661	10.2582	21.4437	1.84644e-44	2.69421e-42	90.4921
ALKBH5	-1.16083	9.13342	-21.4413	1.868e-44	2.72393e-42	90.4805
SLCO1A2	-1.2801	4.31766	-21.4321	1.95028e-44	2.84211e-42	90.4372
SLC46A2	-3.03237	6.84627	-21.4314	1.9576e-44	2.85095e-42	90.4335
UHRF1	4.24369	8.3922	21.4282	1.98671e-44	2.8915e-42	90.4187
ANKRD28	2.63668	9.84741	21.4231	2.03554e-44	2.96068e-42	90.3943
RP11-701I24.3	2.45112	4.95051	21.4088	2.17747e-44	3.1631e-42	90.3267
ENHO	2.70573	5.72354	21.4085	2.18077e-44	3.16588e-42	90.3252
TRBC1	-3.31923	11.3431	-21.398	2.29217e-44	3.32549e-42	90.2753
A2M-AS1	-3.6193	8.35509	-21.3968	2.30549e-44	3.3427e-42	90.2695
TCRBV15S1	-2.18087	6.56778	-21.3873	2.41057e-44	3.49284e-42	90.2248
RP4-594L9.2	1.80108	4.73661	21.3835	2.45507e-44	3.55506e-42	90.2064
KIAA1522	2.19654	6.81837	21.383	2.46098e-44	3.56137e-42	90.204
PLCL1	-2.28143	5.20355	-21.3806	2.48926e-44	3.60001e-42	90.1926
LOC101926918	-1.98174	8.00452	-21.3771	2.53019e-44	3.65689e-42	90.1762
NKG7	-2.72056	11.7005	-21.3747	2.55892e-44	3.69607e-42	90.1649
KLF12	-2.60741	7.17973	-21.3711	2.60305e-44	3.75745e-42	90.1477
MIAT	-2.51889	8.2029	-21.3517	2.85441e-44	4.11768e-42	90.0553
PSMG4	1.54657	6.96878	21.3465	2.92503e-44	4.21689e-42	90.0308
C2orf50	1.86961	4.36133	21.3457	2.93584e-44	4.22981e-42	90.0271
LINC00514	1.65363	3.9704	21.3429	2.97514e-44	4.28373e-42	90.0138
RPL6	1.69826	13.5481	21.3383	3.04032e-44	4.37483e-42	89.992
NASP	1.61776	9.57605	21.3359	3.07618e-44	4.42365e-42	89.9803
TRPM5	1.52499	4.72169	21.3352	3.08621e-44	4.43527e-42	89.977
CNEP1R1	-1.46771	9.64323	-21.329	3.17791e-44	4.5642e-42	89.9477
UBQLN3	-1.63301	5.00403	-21.328	3.19294e-44	4.5829e-42	89.9429
L2HGDH	1.66194	5.82478	21.3264	3.21777e-44	4.61564e-42	89.9352
ADCY4	2.62935	6.84665	21.3236	3.26007e-44	4.67339e-42	89.9221
CSH1	1.84946	4.66432	21.3229	3.27153e-44	4.68689e-42	89.9185
ZNF503-AS1	2.25969	5.63051	21.3054	3.55469e-44	5.08936e-42	89.8353
JHDM1D-AS1	-2.06615	7.95658	-21.304	3.57699e-44	5.11808e-42	89.829
NFU1	1.60072	9.21393	21.3004	3.63963e-44	5.20445e-42	89.8116
LOC147004	-1.22664	6.11529	-21.2913	3.79916e-44	5.42917e-42	89.7686
LOC100506374	2.03044	5.7867	21.2865	3.88792e-44	5.55254e-42	89.7455
RAB39A	-1.539	5.69961	-21.285	3.9153e-44	5.58815e-42	89.7384
CYP4F3	-6.17055	8.5406	-21.2845	3.92399e-44	5.59707e-42	89.7362
CMTM2	-4.49344	9.92963	-21.279	4.02903e-44	5.74331e-42	89.7097
CCT2	2.09583	11.0156	21.2781	4.04649e-44	5.7646e-42	89.7054
LOC100289058	-1.879	5.80087	-21.2779	4.04914e-44	5.76478e-42	89.7047
ZBP1	-2.23305	7.09181	-21.2719	4.16573e-44	5.92708e-42	89.6763
COX7B2	-1.71729	4.35878	-21.2697	4.2096e-44	5.98577e-42	89.6658
CCDC64B	-1.47219	5.90669	-21.2688	4.22721e-44	6.00708e-42	89.6616
NDUFA4	2.10643	11.1981	21.2668	4.26904e-44	6.06276e-42	89.6517
EHD2	1.74242	6.76225	21.2664	4.27637e-44	6.0694e-42	89.65
MTMR3	-1.36533	8.51612	-21.2627	4.35328e-44	6.17473e-42	89.6321
COPS5	1.52567	10.1397	21.2546	4.52253e-44	6.41081e-42	89.5939
RPL35	2.28896	12.9563	21.2537	4.54305e-44	6.43591e-42	89.5893
MEGF9	-3.20338	9.57857	-21.2514	4.59307e-44	6.50273e-42	89.5783
RUVBL2	1.64183	9.58471	21.2507	4.607e-44	6.51842e-42	89.5753
TMEM256	1.69837	8.96926	21.2494	4.63657e-44	6.5562e-42	89.5689
LOC440330	2.20495	6.00853	21.2473	4.68328e-44	6.61816e-42	89.5588
SNRPN	-2.09164	4.36984	-21.247	4.68982e-44	6.62331e-42	89.5574
RP11-731J8.2	-1.30619	3.8783	-21.2422	4.7976e-44	6.77134e-42	89.5346
RP5-1102E8.3	-2.13993	4.00395	-21.2401	4.84479e-44	6.83373e-42	89.5248
FGF22	1.35278	5.13518	21.237	4.91839e-44	6.93327e-42	89.5097
IAH1	1.37924	9.53964	21.2337	4.99448e-44	7.03618e-42	89.4943
SMCHD1	-1.82553	9.85377	-21.2325	5.02358e-44	7.07282e-42	89.4885
MAGEB2	-1.84049	4.52586	-21.2261	5.17974e-44	7.28821e-42	89.4578
HSPB11	1.57859	9.32032	21.2232	5.25106e-44	7.38401e-42	89.4441
DDI1	-1.93677	4.65754	-21.2215	5.29463e-44	7.4407e-42	89.4358
GALNT15	-1.09717	4.57215	-21.2136	5.49619e-44	7.71921e-42	89.3983
CCSER2	-1.51434	7.6512	-21.2131	5.50866e-44	7.73197e-42	89.3961
LRIG1	-1.88939	5.98239	-21.2124	5.52787e-44	7.7539e-42	89.3926
FAM184A	-1.37312	5.17016	-21.2123	5.53106e-44	7.7539e-42	89.392
LEFTY1	-1.95233	5.47611	-21.202	5.80828e-44	8.13754e-42	89.343
RP6-91H8.2	2.02276	5.24373	21.2006	5.84665e-44	8.18628e-42	89.3364
FAM109A	2.06871	6.6265	21.1891	6.17485e-44	8.64053e-42	89.2816
NTHL1	2.80225	7.21269	21.1867	6.24685e-44	8.73593e-42	89.27
GZMM	-2.02963	7.60762	-21.1859	6.26994e-44	8.76286e-42	89.2663
TNS4	1.58914	6.07128	21.1724	6.6872e-44	9.34031e-42	89.2017
ADAMTS20	-1.77171	3.81812	-21.1665	6.87526e-44	9.59713e-42	89.1739
HTR3C	1.53602	4.98048	21.164	6.96007e-44	9.70958e-42	89.1616
GLTSCR2	2.2619	5.5715	21.1481	7.50775e-44	1.04672e-41	89.0856
PTPRJ	-3.40835	8.8938	-21.132	8.10554e-44	1.12938e-41	89.0088
RP11-552F3.10	1.64639	4.36686	21.1252	8.37127e-44	1.16569e-41	88.9764
LINC00482	2.64754	6.30723	21.0939	9.71818e-44	1.3516e-41	88.8269
GS1-111G14.1	1.31781	10.5802	21.0888	9.95691e-44	1.38396e-41	88.8025
PLA2G3	1.86465	5.1615	21.0863	1.00775e-43	1.39988e-41	88.7904
PCOLCE	1.89258	5.72558	21.0823	1.0273e-43	1.42617e-41	88.7712
LINC01127	-2.5431	6.25355	-21.0747	1.06512e-43	1.47777e-41	88.7349
LFNG	-2.07718	8.89057	-21.0706	1.0861e-43	1.50597e-41	88.7154
ATP5H	1.07795	10.947	21.0676	1.1015e-43	1.52639e-41	88.7013
CELF3	1.71541	6.28542	21.0641	1.12016e-43	1.55131e-41	88.6844
PPM1A	-1.81273	9.84479	-21.0622	1.13049e-43	1.56466e-41	88.6752
TGFA	-1.63525	7.04973	-21.0608	1.13835e-43	1.5746e-41	88.6683
FDPS	1.39912	10.1133	21.0577	1.15516e-43	1.59688e-41	88.6536
SERINC2	1.52054	5.26561	21.0503	1.19666e-43	1.65325e-41	88.6182
EBPL	2.18588	10.435	21.0484	1.20765e-43	1.66742e-41	88.609
DIO2-AS1	-1.56649	4.85981	-21.0457	1.22296e-43	1.68755e-41	88.5964
BNIP3L	-1.98831	12.1339	-21.0382	1.26796e-43	1.74858e-41	88.5601
LOC101928243	-1.59737	5.98607	-21.0349	1.28804e-43	1.7752e-41	88.5444
AF289551	-1.53988	6.70503	-21.0311	1.31148e-43	1.80643e-41	88.5263
LINC00998	2.6309	7.55308	21.0308	1.31327e-43	1.80779e-41	88.5249
TMEM145	-2.02961	6.05413	-21.0251	1.34945e-43	1.85648e-41	88.4977
SETX	-1.46378	9.13717	-21.0246	1.35318e-43	1.8605e-41	88.4949
PLXDC1	-1.09831	6.523	-21.0076	1.46754e-43	2.01652e-41	88.4136
TMEM126A	1.79947	9.76229	20.9981	1.53582e-43	2.10907e-41	88.368
LRRC36	2.20499	5.86986	20.9965	1.54735e-43	2.12363e-41	88.3605
RP11-403P17.4	1.57653	11.2359	20.9937	1.56837e-43	2.15119e-41	88.3469
RXFP2	-2.2065	4.45355	-20.9929	1.57389e-43	2.15747e-41	88.3434
RNASEL	-2.1116	8.58197	-20.9915	1.5846e-43	2.17084e-41	88.3366
CNN1	1.9776	5.24933	20.9815	1.66257e-43	2.27629e-41	88.2884
TMEM44	2.06613	6.61859	20.9813	1.66435e-43	2.27737e-41	88.2874
NAP1L2	-3.21789	5.33492	-20.9731	1.73045e-43	2.36641e-41	88.2483
LSM5	1.94244	8.7936	20.9678	1.77532e-43	2.4263e-41	88.2227
RP11-6I2.3	-1.95026	5.11562	-20.9651	1.79839e-43	2.45637e-41	88.2097
C8G	1.59228	4.33879	20.951	1.92347e-43	2.62564e-41	88.1423
CENPU	2.64608	8.11008	20.9459	1.97078e-43	2.68862e-41	88.1179
TMOD1	-2.44272	8.38264	-20.9412	2.01645e-43	2.74929e-41	88.0949
DKK3	-1.44668	4.12877	-20.9391	2.03605e-43	2.77436e-41	88.0852
APMAP	-1.57383	11.1246	-20.935	2.0773e-43	2.82888e-41	88.0651
CTNNBL1	1.58439	9.22185	20.9309	2.11767e-43	2.88213e-41	88.0458
SPTBN4	1.17064	5.87822	20.9302	2.1256e-43	2.8912e-41	88.0421
D21S2088E	-1.14483	5.97405	-20.929	2.13697e-43	2.90495e-41	88.0367
TTYH1	1.5039	3.82817	20.9284	2.14398e-43	2.91275e-41	88.0335
MARK3	-1.17255	9.03524	-20.9278	2.15015e-43	2.91939e-41	88.0306
LOC101928152	-1.93221	6.48005	-20.9273	2.15467e-43	2.92379e-41	88.0285
AKAP3	1.5559	4.85437	20.927	2.15818e-43	2.92683e-41	88.0268
PLEKHN1	2.38524	5.73421	20.9228	2.20146e-43	2.98375e-41	88.0069
LOC100289061	-1.90406	6.83732	-20.9216	2.21415e-43	2.99916e-41	88.0012
GREB1	1.54437	4.51731	20.9189	2.24285e-43	3.03625e-41	87.9882
PLEKHF1	-1.57119	8.53921	-20.9112	2.32796e-43	3.14959e-41	87.9509
LOC101929690	-2.23952	3.55386	-20.9065	2.38041e-43	3.21865e-41	87.9286
OSBPL11	-1.9739	9.14738	-20.905	2.39766e-43	3.24006e-41	87.9213
CDC34	-1.57082	9.1021	-20.9009	2.44489e-43	3.30193e-41	87.9018
PSMA2	1.69084	10.3723	20.8962	2.50082e-43	3.37547e-41	87.8791
RP4-714D9.5	-1.73338	5.75475	-20.8957	2.5077e-43	3.38277e-41	87.8763
EVI2B	-2.10935	12.5995	-20.8947	2.51979e-43	3.39706e-41	87.8715
GPRC5B	1.36043	4.57817	20.8884	2.59685e-43	3.4989e-41	87.8413
ST20	-1.73123	8.15864	-20.8821	2.67558e-43	3.60073e-41	87.8114
LRRC56	2.37018	6.17153	20.881	2.69049e-43	3.61867e-41	87.8058
TTC6	-1.28066	4.51305	-20.8789	2.71799e-43	3.65321e-41	87.7956
GJA8	2.06458	5.71566	20.8788	2.71937e-43	3.65321e-41	87.7951
DIRAS1	1.87575	4.64636	20.8484	3.14621e-43	4.22415e-41	87.6489
CPEB1	-1.05997	5.41933	-20.8477	3.15696e-43	4.23609e-41	87.6455
MEIS3	1.68313	6.32267	20.846	3.18175e-43	4.26685e-41	87.6376
SYT16	-1.90441	4.02952	-20.8432	3.22498e-43	4.32229e-41	87.6241
LOC149373	-1.47016	6.78932	-20.8387	3.29591e-43	4.41476e-41	87.6023
RBM23	-1.17039	10.4798	-20.8322	3.40022e-43	4.55182e-41	87.571
LRRK2	-4.87811	8.84639	-20.8251	3.51871e-43	4.70768e-41	87.5367
MNX1	2.41899	5.64439	20.8236	3.54331e-43	4.73782e-41	87.5297
NTM	1.73412	5.78332	20.8227	3.55855e-43	4.75542e-41	87.5254
P2RY4	-1.33624	5.78335	-20.8191	3.62061e-43	4.83552e-41	87.5081
RP11-29P20.1	-2.05338	4.10725	-20.8158	3.67969e-43	4.91081e-41	87.4918
UTP18	1.32376	9.49773	20.8157	3.68127e-43	4.91081e-41	87.4914
VRK1	1.94728	8.64277	20.815	3.69236e-43	4.92273e-41	87.4884
ITLN1	-2.42867	6.30789	-20.8083	3.813e-43	5.08061e-41	87.4561
CALML6	-1.93262	4.89741	-20.7915	4.1337e-43	5.50471e-41	87.3752
SUN2	-1.34749	10.6098	-20.7901	4.16344e-43	5.54108e-41	87.368
AP000253.1	-2.00315	4.28375	-20.7887	4.19111e-43	5.57467e-41	87.3613
CXCL6	-2.3499	4.50989	-20.7876	4.21231e-43	5.59961e-41	87.3563
NELFB	1.20236	9.02601	20.7846	4.27305e-43	5.67705e-41	87.3419
SH3GL1	1.8781	8.47159	20.7833	4.3013e-43	5.71126e-41	87.3353
HYPM	2.10648	4.59739	20.7831	4.3052e-43	5.71313e-41	87.3344
CELSR3-AS1	1.66	4.37386	20.7802	4.36514e-43	5.78931e-41	87.3205
ATP6V1B2	-1.98426	11.5507	-20.7677	4.63678e-43	6.146e-41	87.26
RPL35A	1.86661	11.9135	20.7623	4.75824e-43	6.30335e-41	87.2341
HID1	-1.02818	6.29225	-20.7606	4.79663e-43	6.35053e-41	87.226
C12orf45	2.38271	7.42443	20.7601	4.80837e-43	6.36239e-41	87.2236
RP11-403P17.3	2.52142	7.45844	20.7597	4.81724e-43	6.37044e-41	87.2217
GUCD1	-1.78011	10.69	-20.756	4.90465e-43	6.48228e-41	87.2037
LINC00639	-2.38531	4.24076	-20.7551	4.92624e-43	6.50705e-41	87.1993
SLAMF7	-2.7126	8.05482	-20.7549	4.92976e-43	6.50794e-41	87.1986
ATP2A2	1.16908	8.78793	20.7533	4.96945e-43	6.55655e-41	87.1905
PITPNC1	-1.44628	7.7336	-20.7477	5.10378e-43	6.72989e-41	87.1638
LOC101928748	-1.67862	4.90978	-20.7459	5.14935e-43	6.78608e-41	87.1549
RAN	1.5215	11.0594	20.7456	5.15506e-43	6.78969e-41	87.1538
FTL	-1.11164	14.6219	-20.7443	5.1895e-43	6.83111e-41	87.1471
TMPRSS13	1.75287	5.65081	20.7352	5.42089e-43	7.1316e-41	87.1033
AC079767.4	-2.77762	5.6722	-20.7351	5.42432e-43	7.13201e-41	87.1027
BCKDHB	1.78583	6.76597	20.7339	5.45393e-43	7.16681e-41	87.0973
PELP1	1.43176	7.64705	20.7305	5.54607e-43	7.2837e-41	87.0805
SEL1L	-1.06935	8.61739	-20.7238	5.72635e-43	7.51184e-41	87.0484
HMGB2	2.10888	10.9711	20.7237	5.73077e-43	7.51332e-41	87.0476
UBE2B	-1.24271	10.0352	-20.7217	5.78479e-43	7.5798e-41	87.0382
PICK1	2.52666	6.68091	20.7207	5.81233e-43	7.61153e-41	87.0334
CERS6	1.46905	8.93606	20.7192	5.85396e-43	7.66165e-41	87.0263
HAS1	1.62689	4.76807	20.7186	5.87253e-43	7.68156e-41	87.0231
DUSP12	1.21236	9.33324	20.718	5.88855e-43	7.69811e-41	87.0204
COX7B	2.79373	9.88039	20.7131	6.02942e-43	7.87777e-41	86.9967
C17orf70	1.23102	7.21301	20.7015	6.37723e-43	8.32745e-41	86.9404
LOC101928590	-1.57736	4.96827	-20.6993	6.44547e-43	8.41175e-41	86.9298
DGCR14	2.11643	6.87067	20.6969	6.52008e-43	8.50426e-41	86.9182
GIT1	-1.2227	9.32755	-20.6958	6.55331e-43	8.54273e-41	86.9131
RPL22	1.25067	12.9236	20.6948	6.58595e-43	8.58039e-41	86.9081
CLEC4E	-3.10126	8.22302	-20.6939	6.61435e-43	8.61249e-41	86.9038
INADL	-1.52333	5.59736	-20.6932	6.63661e-43	8.63655e-41	86.9005
TIGD6	-2.11678	3.69335	-20.6902	6.73145e-43	8.75499e-41	86.8862
LRRN4	-1.72327	5.97044	-20.6894	6.76002e-43	8.78715e-41	86.882
DHX58	2.7789	6.35782	20.6873	6.82762e-43	8.86997e-41	86.872
LOC101928045	-1.65397	6.15168	-20.6861	6.86758e-43	8.91682e-41	86.8662
CPSF3	1.4642	9.70997	20.6846	6.91555e-43	8.97401e-41	86.8592
TRIM65	-1.39201	7.25964	-20.6843	6.92794e-43	8.98498e-41	86.8574
LOC100132005	1.48852	5.3046	20.6823	6.99562e-43	9.06762e-41	86.8476
RP4-781K5.2	2.76838	6.19718	20.6808	7.04364e-43	9.12469e-41	86.8408
DMTN	-2.91501	9.25077	-20.6786	7.12057e-43	9.21912e-41	86.8299
FOXM1	3.56367	6.06114	20.6778	7.14729e-43	9.24848e-41	86.8261
SLAIN2	-1.11697	8.02505	-20.6736	7.29474e-43	9.43395e-41	86.8056
CAMTA1	1.06031	8.6028	20.6686	7.47129e-43	9.6568e-41	86.7817
HSPA6	-3.80854	9.23828	-20.6615	7.7317e-43	9.98775e-41	86.7473
CCDC155	-1.52071	5.83895	-20.6545	7.99959e-43	1.0328e-40	86.7132
GNLY	-4.19557	10.7391	-20.6538	8.02288e-43	1.03522e-40	86.7102
WFDC1	3.07207	5.59234	20.6536	8.03147e-43	1.03574e-40	86.7092
ST6GALNAC4	-2.30842	8.30461	-20.6455	8.35084e-43	1.07632e-40	86.6701
STYX	-1.52749	7.66788	-20.6401	8.57246e-43	1.10426e-40	86.6438
CMKLR1	-1.36075	6.53135	-20.6351	8.78461e-43	1.13096e-40	86.6193
LOC100507283	-1.3567	4.41468	-20.6246	9.23822e-43	1.18868e-40	86.5688
LOC102724323	2.0743	5.16615	20.6216	9.37596e-43	1.20573e-40	86.554
SLC22A3	1.72311	8.22382	20.6206	9.42108e-43	1.21085e-40	86.5492
GUSBP2	-1.57405	5.94985	-20.6168	9.59535e-43	1.23256e-40	86.5308
PCAT4	-1.10908	6.01139	-20.61	9.91512e-43	1.27292e-40	86.4979
CBLN3	-1.43087	6.34667	-20.6092	9.95184e-43	1.27691e-40	86.4942
MMAB	1.50718	6.54425	20.6081	1.00053e-42	1.28305e-40	86.4888
BDH2	1.76843	8.09707	20.6008	1.03628e-42	1.32757e-40	86.4536
LINC00957	-1.36819	8.00633	-20.6008	1.0364e-42	1.32757e-40	86.4535
MMP12	-2.00812	4.21506	-20.5983	1.04888e-42	1.3428e-40	86.4415
TNFRSF25	-1.62219	7.68276	-20.5915	1.08405e-42	1.38705e-40	86.4084
LOC100499489	1.59438	5.20889	20.5894	1.09513e-42	1.40043e-40	86.3982
DKK4	1.49966	4.38662	20.5884	1.10031e-42	1.40627e-40	86.3935
MAP3K3	-1.69669	9.21786	-20.5875	1.10547e-42	1.41209e-40	86.3888
ANAPC11	1.25642	9.55814	20.5863	1.11189e-42	1.41948e-40	86.383
CX3CL1	1.36568	5.63274	20.5817	1.13694e-42	1.45066e-40	86.3607
C8orf17	-1.57133	5.0838	-20.5736	1.18227e-42	1.50766e-40	86.3215
GAL3ST3	2.18866	5.82325	20.5722	1.18988e-42	1.51651e-40	86.315
SAA3P	1.38731	4.034	20.5717	1.19288e-42	1.51949e-40	86.3125
RP11-490G2.2	-1.91939	4.93367	-20.5708	1.19821e-42	1.52543e-40	86.308
MRPL16	1.4482	10.0231	20.5681	1.21372e-42	1.54431e-40	86.2952
AREL1	-1.28555	7.93344	-20.5678	1.21574e-42	1.54603e-40	86.2935
RP11-13K12.5	-1.71396	5.7473	-20.5583	1.27295e-42	1.61788e-40	86.2474
DDX49	1.11699	8.04801	20.5505	1.32174e-42	1.67895e-40	86.2097
MUC3B	1.79487	6.0306	20.5445	1.36066e-42	1.72743e-40	86.1806
ETS1	-2.99236	10.1056	-20.5407	1.38571e-42	1.75827e-40	86.1623
MOAP1	1.2353	10.2725	20.5379	1.40505e-42	1.78182e-40	86.1484
TAS2R50	-1.79246	4.62285	-20.5319	1.44634e-42	1.833e-40	86.1193
TRAIP	2.47064	5.33304	20.5318	1.44702e-42	1.833e-40	86.1189
TMEM232	-1.40935	4.39255	-20.5312	1.45115e-42	1.83721e-40	86.116
RP1-286D6.5	-1.54748	4.98467	-20.5236	1.5057e-42	1.90522e-40	86.079
SP110	-1.41609	10.5782	-20.5186	1.54258e-42	1.95082e-40	86.0547
APCDD1L	2.12708	5.77104	20.518	1.54716e-42	1.95553e-40	86.0518
CTBS	-1.81901	9.76371	-20.5155	1.5661e-42	1.97837e-40	86.0396
RAP2B	-1.42445	9.46021	-20.514	1.57735e-42	1.99038e-40	86.0324
CCDC38	-1.51734	5.24692	-20.5118	1.59425e-42	2.00956e-40	86.0217
AKR1E2	1.672	5.64907	20.5118	1.59431e-42	2.00956e-40	86.0217
LOC100507656	1.92032	5.90029	20.5055	1.64308e-42	2.06989e-40	85.9914
LCP1	-1.46093	12.9947	-20.4974	1.70922e-42	2.15203e-40	85.9519
LHX5	1.52441	5.16539	20.4953	1.72686e-42	2.17304e-40	85.9416
KIAA1683	2.19291	6.11298	20.4903	1.76868e-42	2.22444e-40	85.9176
LOC101927760	1.3921	4.5439	20.4881	1.78797e-42	2.24746e-40	85.9067
NRBF2	-2.29864	9.55415	-20.4823	1.83872e-42	2.30998e-40	85.8787
LOC100996385	-1.58535	5.24769	-20.4739	1.91535e-42	2.40361e-40	85.8377
IL3RA	3.17362	7.06114	20.4712	1.94024e-42	2.43351e-40	85.8248
SHISA5	-1.32609	11.0635	-20.4695	1.95685e-42	2.45301e-40	85.8162
PTS	1.87068	8.04552	20.4634	2.0158e-42	2.52552e-40	85.7865
RP11-332H18.4	1.24026	4.32534	20.4585	2.06364e-42	2.58403e-40	85.7629
NUP93	1.61449	8.005	20.4558	2.09089e-42	2.61672e-40	85.7498
LY86-AS1	-1.26338	4.10749	-20.4437	2.21784e-42	2.77257e-40	85.6907
SEMA3C	-2.46792	5.19844	-20.4419	2.23643e-42	2.79428e-40	85.6823
TLR6	-2.40133	7.3189	-20.4316	2.35121e-42	2.93448e-40	85.6321
PADI2	-2.5653	7.74949	-20.4293	2.37795e-42	2.96599e-40	85.6208
GAR1	1.45437	9.36851	20.4292	2.37905e-42	2.96599e-40	85.6203
LOC100506302	-1.38307	7.53809	-20.4239	2.4405e-42	3.04095e-40	85.5947
HES6	3.1588	6.39996	20.4205	2.48136e-42	3.09017e-40	85.5781
PCGF1	1.52636	8.02173	20.4153	2.54464e-42	3.16725e-40	85.5529
GABRG1	-1.66306	3.76793	-20.4121	2.5851e-42	3.21586e-40	85.537
SARNP	1.64716	8.5587	20.409	2.62473e-42	3.26162e-40	85.5218
S100A5	1.68501	4.6436	20.4067	2.65409e-42	3.29631e-40	85.5106
AMOTL1	1.61546	5.46522	20.4043	2.68527e-42	3.33322e-40	85.4989
GANAB	1.25147	9.9422	20.4018	2.71692e-42	3.37067e-40	85.4872
RPL24	1.68925	13.6276	20.4004	2.73565e-42	3.39207e-40	85.4803
TNFRSF9	-1.51162	6.05178	-20.3994	2.74983e-42	3.40781e-40	85.4751
LOC102724965	1.63881	3.70782	20.3977	2.77263e-42	3.4342e-40	85.4668
TNFAIP6	-4.36658	7.90406	-20.3903	2.8741e-42	3.55795e-40	85.4308
YWHAE	1.70821	9.99908	20.3876	2.91204e-42	3.60298e-40	85.4176
IPO5	1.17524	8.90123	20.3865	2.92679e-42	3.61927e-40	85.4126
GRIK1	-1.41525	5.09532	-20.384	2.963e-42	3.66206e-40	85.4002
MCM4	1.94577	7.30391	20.3815	2.99918e-42	3.70477e-40	85.3881
TOMM20	1.21764	11.5431	20.3735	3.11792e-42	3.84937e-40	85.3491
LOC100506446	1.96324	4.90811	20.3721	3.13952e-42	3.87394e-40	85.3422
SCNN1B	-1.49801	5.57174	-20.37	3.1718e-42	3.91166e-40	85.3319
ZNF101	-1.65249	8.67084	-20.3654	3.24267e-42	3.99692e-40	85.3098
ZWILCH	1.71196	8.00879	20.3639	3.26723e-42	4.02502e-40	85.3022
PCDH15	-1.73507	3.3414	-20.3592	3.34202e-42	4.11493e-40	85.2795
TRAFD1	-1.48344	8.27843	-20.3588	3.34879e-42	4.12105e-40	85.2775
PXN	-2.04482	8.56264	-20.3358	3.74587e-42	4.60722e-40	85.1651
PLAT	-1.98389	4.11347	-20.3318	3.81883e-42	4.69443e-40	85.1458
EMR3	-3.42127	7.82421	-20.3307	3.83966e-42	4.71751e-40	85.1403
BMP8A	1.33052	5.76745	20.3303	3.84689e-42	4.72384e-40	85.1385
GZMA	-3.87782	9.59542	-20.3254	3.93986e-42	4.83542e-40	85.1145
LOC280665	-1.61534	5.38279	-20.3215	4.01475e-42	4.92468e-40	85.0956
ZDHHC18	-1.68847	8.27479	-20.3086	4.27562e-42	5.24187e-40	85.0325
ARHGEF17	2.44364	6.74099	20.2995	4.4691e-42	5.47614e-40	84.9881
C1orf74	-1.40508	5.64376	-20.2992	4.47509e-42	5.48054e-40	84.9868
SNAI3-AS1	-1.13523	6.04052	-20.2816	4.87541e-42	5.9676e-40	84.9009
MST1	1.77994	7.2868	20.278	4.96179e-42	6.07008e-40	84.8833
LOC100506207	-1.28751	4.83084	-20.2762	5.00712e-42	6.12227e-40	84.8742
GPR52	1.42557	5.01282	20.2748	5.03925e-42	6.15825e-40	84.8677
GLB1L3	-1.28575	5.1416	-20.2724	5.09869e-42	6.22757e-40	84.856
HAGLR	-1.35415	5.01191	-20.2714	5.12493e-42	6.25627e-40	84.8508
LOC100506691	2.27161	5.40315	20.2693	5.17623e-42	6.31552e-40	84.8408
FBXL13	-2.18058	5.15031	-20.2666	5.24516e-42	6.39622e-40	84.8276
DCST1	1.89192	5.13637	20.2602	5.4112e-42	6.59518e-40	84.7963
ZNF503-AS2	1.20478	5.13602	20.2568	5.50356e-42	6.70417e-40	84.7794
RXFP3	1.25364	3.91134	20.2537	5.58584e-42	6.80078e-40	84.7645
TRIM69	-1.62759	7.71451	-20.2525	5.61833e-42	6.8367e-40	84.7587
CACNG3	1.69282	4.56529	20.2506	5.67127e-42	6.89745e-40	84.7493
JAK1	-1.45542	10.6792	-20.2366	6.07247e-42	7.37754e-40	84.6807
NAT16	1.91824	5.74575	20.2363	6.08119e-42	7.38421e-40	84.6793
SLC2A1-AS1	2.27398	5.37008	20.2345	6.13328e-42	7.4435e-40	84.6707
SLC4A2	2.55509	6.89619	20.2318	6.21716e-42	7.54034e-40	84.6571
RP11-330O11.3	-1.91823	5.20882	-20.2317	6.21966e-42	7.54034e-40	84.6567
ANTXR1	1.12666	5.59729	20.2265	6.37756e-42	7.72767e-40	84.6316
RRP1	1.30008	7.21227	20.224	6.45553e-42	7.818e-40	84.6194
CLIC3	-3.46129	7.57338	-20.2203	6.57307e-42	7.95614e-40	84.6013
A2MP1	-1.5141	5.80703	-20.22	6.58526e-42	7.96667e-40	84.5994
SPAM1	-1.27541	4.71265	-20.2149	6.75e-42	8.16165e-40	84.5747
NAALAD2	-1.29864	3.28189	-20.2135	6.79569e-42	8.21256e-40	84.5679
NKX2-1-AS1	1.12522	3.97523	20.2126	6.8266e-42	8.24554e-40	84.5634
MICAL2	-2.84479	8.9376	-20.2094	6.93339e-42	8.37011e-40	84.5478
TGS1	-1.35149	8.15549	-20.2054	7.06967e-42	8.53013e-40	84.5283
GK	-1.86912	8.00897	-20.2003	7.25009e-42	8.7432e-40	84.503
MGC16142	-1.87597	5.28423	-20.197	7.36722e-42	8.87978e-40	84.4869
SNTG1	-1.28265	4.27966	-20.1948	7.44571e-42	8.96965e-40	84.4763
KRT23	-3.8581	7.63156	-20.1927	7.52092e-42	9.05548e-40	84.4662
LOC101928157	-2.08449	4.45355	-20.1895	7.6425e-42	9.19703e-40	84.4502
KIAA0895L	3.06778	6.56503	20.1888	7.66617e-42	9.22067e-40	84.4471
MX2	-2.75975	10.2045	-20.18	8.00557e-42	9.62382e-40	84.4036
ADORA2A-AS1	1.52468	4.55807	20.1633	8.6838e-42	1.04337e-39	84.3221
PSMA4	1.90481	10.9209	20.1586	8.88733e-42	1.06726e-39	84.2988
GYPC	-3.26209	12.2	-20.1559	9.00217e-42	1.08048e-39	84.286
LOC101927886	2.53242	6.99087	20.1509	9.22555e-42	1.10613e-39	84.2614
LSM1	1.68971	9.83626	20.1498	9.27488e-42	1.11146e-39	84.256
RP11-402D21.2	2.26393	5.27203	20.1473	9.38853e-42	1.12449e-39	84.2438
FAM189B	1.94276	7.68605	20.1446	9.51779e-42	1.13938e-39	84.2301
KRTAP4-8	-1.51519	5.03767	-20.133	1.00716e-41	1.20504e-39	84.1734
EBI3	2.0739	4.80923	20.1265	1.03976e-41	1.2434e-39	84.1415
WDR41	1.10153	8.58948	20.1252	1.04643e-41	1.25072e-39	84.1351
PLCXD1	1.5725	8.33527	20.1237	1.05393e-41	1.25902e-39	84.1279
NDUFA13	1.37122	10.8666	20.1203	1.07169e-41	1.27958e-39	84.1111
MRPL45	1.30363	8.67211	20.12	1.07341e-41	1.28096e-39	84.1095
CCDC63	1.91255	4.47643	20.1191	1.0778e-41	1.28553e-39	84.1054
MAGEA12	-1.85553	4.49439	-20.1187	1.08027e-41	1.2878e-39	84.1031
KRT33B	1.4605	4.75307	20.115	1.09971e-41	1.3103e-39	84.0853
EXT1	-1.85613	5.73265	-20.1063	1.14742e-41	1.36643e-39	84.0427
MRPL1	2.43949	8.92014	20.105	1.15473e-41	1.37441e-39	84.0363
PRM2	1.56539	4.20465	20.1	1.18328e-41	1.40767e-39	84.0118
LOC284788	1.86728	4.91364	20.0956	1.20918e-41	1.43773e-39	83.9901
FRMD8P1	2.03385	6.09992	20.0941	1.21799e-41	1.44745e-39	83.9828
CTAGE11P	-1.88906	4.4602	-20.0932	1.22384e-41	1.45365e-39	83.978
KLRF1	-3.6226	9.04237	-20.0907	1.23843e-41	1.47021e-39	83.9662
SOX7	-1.78123	4.34565	-20.0904	1.24047e-41	1.47187e-39	83.9645
AP000696.2	1.85982	5.63525	20.0897	1.24486e-41	1.47632e-39	83.961
APOL5	1.32008	4.40863	20.0818	1.29364e-41	1.53336e-39	83.9224
DCDC2	-1.62457	3.60929	-20.0784	1.31523e-41	1.55815e-39	83.9058
OAF	2.08712	6.7032	20.0728	1.35233e-41	1.60128e-39	83.8779
PLEK2	-1.98017	8.45002	-20.0643	1.40968e-41	1.66832e-39	83.8363
ZSWIM7	1.08372	8.38122	20.062	1.42536e-41	1.686e-39	83.8252
SCN4A	1.98374	4.46504	20.0584	1.45071e-41	1.7151e-39	83.8075
STIL	2.46391	7.06997	20.0538	1.48428e-41	1.75388e-39	83.7846
MMD	-2.03871	9.10799	-20.0474	1.53126e-41	1.80846e-39	83.7533
LOC100506679	2.21199	4.89958	20.0414	1.57662e-41	1.86107e-39	83.7241
LOC339685	1.39405	4.80914	20.0346	1.6307e-41	1.92392e-39	83.6902
GGACT	-1.28584	6.137	-20.0333	1.64088e-41	1.93493e-39	83.684
RNF10	-2.17239	10.9328	-20.0288	1.6772e-41	1.97674e-39	83.6621
RSL1D1	1.32777	9.59741	20.0263	1.69831e-41	2.00059e-39	83.6495
ATP5F1	1.15249	11.6133	20.017	1.77715e-41	2.09238e-39	83.604
SETD8	1.29256	8.07733	20.0169	1.77838e-41	2.09275e-39	83.6033
LHFPL3-AS1	-1.22725	4.02174	-20.0116	1.8248e-41	2.14627e-39	83.5775
ARPC5	-1.50718	11.3529	-20.0084	1.85373e-41	2.17918e-39	83.5617
ITGB3BP	2.03305	8.71347	19.9996	1.9357e-41	2.27437e-39	83.5183
E2F1	1.40495	7.223	19.993	1.99937e-41	2.34798e-39	83.4859
RP11-272D12.1	2.15807	5.23045	19.9874	2.05479e-41	2.41182e-39	83.4585
LOC101928205	-1.48202	5.29678	-19.9872	2.057e-41	2.41318e-39	83.4574
NDUFA6	1.52646	9.66315	19.9793	2.1382e-41	2.50714e-39	83.4186
C7orf43	-1.1085	8.2633	-19.9752	2.18247e-41	2.55775e-39	83.398
LINC00028	1.88358	5.36374	19.9742	2.1927e-41	2.56842e-39	83.3933
LINC01144	1.78248	5.10293	19.9736	2.19983e-41	2.57544e-39	83.3901
FLRT3	-1.39438	4.9	-19.9704	2.23393e-41	2.61403e-39	83.3746
TRPM6	-1.60717	6.19388	-19.9639	2.30697e-41	2.69811e-39	83.3424
LETM1	1.02448	7.24244	19.9607	2.34364e-41	2.7396e-39	83.3266
IGBP1	1.26458	10.3719	19.955	2.41015e-41	2.81591e-39	83.2985
PAPOLB	-1.51482	4.00248	-19.9431	2.55499e-41	2.98361e-39	83.24
FBXO17	1.53179	5.03473	19.9403	2.5896e-41	3.02235e-39	83.2265
TMEM161A	1.13422	8.763	19.9403	2.59081e-41	3.02235e-39	83.226
CMBL	1.33809	10.5882	19.9333	2.68109e-41	3.12608e-39	83.1917
ZNRF1	2.22652	8.06279	19.9304	2.7199e-41	3.16971e-39	83.1773
FLCN	-1.08662	6.93266	-19.9296	2.72955e-41	3.17934e-39	83.1737
SHMT2	1.40112	9.1819	19.9295	2.73141e-41	3.17988e-39	83.1731
SHISA3	-2.33256	3.44035	-19.9171	2.90277e-41	3.37766e-39	83.112
ZNF80	-2.38737	3.27108	-19.9125	2.96905e-41	3.45303e-39	83.0894
FLJ38576	-1.73949	4.23763	-19.91	3.00571e-41	3.49388e-39	83.0771
ITGA7	2.10579	5.14168	19.9084	3.03003e-41	3.52036e-39	83.069
IL7R	-3.52367	10.2803	-19.9066	3.05671e-41	3.54956e-39	83.0602
LAMP3	-2.45368	5.8112	-19.9017	3.13152e-41	3.63458e-39	83.036
UCN2	2.00688	5.00091	19.9001	3.15639e-41	3.66159e-39	83.0281
CNN2	-1.96917	10.4533	-19.8979	3.19103e-41	3.6999e-39	83.0171
DUSP26	1.31431	4.77045	19.8952	3.23368e-41	3.74745e-39	83.0038
MRAP	-1.06279	5.06066	-19.8924	3.27857e-41	3.79754e-39	82.99
C21orf2	1.3732	6.63116	19.8916	3.29088e-41	3.80987e-39	82.9862
RHBG	2.04027	6.476	19.8828	3.43657e-41	3.97653e-39	82.9428
RAD51AP1	3.16568	7.12054	19.8824	3.44284e-41	3.98177e-39	82.941
REG4	-1.79334	5.29368	-19.8806	3.47444e-41	4.01628e-39	82.9318
SYTL2	-2.37307	7.69208	-19.8699	3.66257e-41	4.23161e-39	82.8789
PRF1	-3.16483	11.002	-19.8695	3.66979e-41	4.23781e-39	82.8769
LINC00327	1.40608	4.10666	19.8671	3.71251e-41	4.28498e-39	82.8653
S100A7	1.37843	4.39176	19.8626	3.79685e-41	4.38011e-39	82.8428
TRIM28	1.75322	10.5847	19.8576	3.89009e-41	4.48541e-39	82.8185
RNF167	1.47962	9.32181	19.8539	3.96317e-41	4.56737e-39	82.7998
SETD9	2.09328	6.42198	19.8524	3.99249e-41	4.59885e-39	82.7924
IFITM1	-3.19213	12.7801	-19.8519	4.0009e-41	4.60622e-39	82.7903
TNP1	2.32901	5.57749	19.8487	4.0659e-41	4.6787e-39	82.7742
PCDHB18	1.91326	5.07164	19.8474	4.09062e-41	4.70477e-39	82.7681
SYT6	-1.83379	5.17044	-19.8465	4.10981e-41	4.72446e-39	82.7634
LOC100272217	-1.93804	3.75537	-19.8441	4.15806e-41	4.77752e-39	82.7517
STX3	-2.2088	9.11838	-19.8425	4.19036e-41	4.81222e-39	82.7439
RPL36AL	1.03908	12.2876	19.8351	4.34645e-41	4.98897e-39	82.7073
GIMAP4	-4.23428	9.81541	-19.8336	4.37924e-41	5.02409e-39	82.6997
CEACAM4	-1.88024	8.44938	-19.827	4.52429e-41	5.18789e-39	82.6671
CPXM2	-1.04527	6.49852	-19.8214	4.65114e-41	5.33068e-39	82.6393
OR10A4	1.52435	4.35085	19.8094	4.93318e-41	5.65109e-39	82.5803
MTMR10	-1.33248	8.65094	-19.8063	5.00971e-41	5.73589e-39	82.5649
LINC00475	1.31502	5.45179	19.8061	5.01373e-41	5.73762e-39	82.5641
FAM99B	2.13147	4.79574	19.8034	5.08198e-41	5.8128e-39	82.5505
CCDC87	1.91095	5.11862	19.7986	5.20494e-41	5.95047e-39	82.5265
MSL2	-1.44152	9.6295	-19.795	5.29676e-41	6.05241e-39	82.509
LOC101928682	1.45952	4.98977	19.7916	5.38788e-41	6.15347e-39	82.4919
GAMT	1.49546	7.65121	19.7802	5.6996e-41	6.50623e-39	82.4355
PPP1R12C	1.06902	6.95679	19.772	5.93434e-41	6.76743e-39	82.395
ALX4	2.09286	5.32204	19.7716	5.94598e-41	6.77733e-39	82.3931
CNTROB	1.39648	6.57532	19.771	5.96261e-41	6.79289e-39	82.3903
UBALD1	1.67443	6.63719	19.7654	6.13159e-41	6.98192e-39	82.3623
LOC338620	-2.25244	6.07604	-19.7629	6.20638e-41	7.06357e-39	82.3501
APOC3	1.01646	4.48802	19.7597	6.30414e-41	7.17126e-39	82.3344
DOCK9	-2.01768	6.43764	-19.7596	6.30756e-41	7.17159e-39	82.3339
GZMB	-3.39871	10.0803	-19.7566	6.40325e-41	7.27677e-39	82.3188
MYO5B	-1.1811	4.76619	-19.7562	6.4146e-41	7.28604e-39	82.317
RP6-149D17.1	-2.05892	3.4423	-19.7534	6.50541e-41	7.38552e-39	82.3029
CLUH	1.30375	9.02778	19.7531	6.51546e-41	7.39325e-39	82.3014
SNCA	-3.45029	10.3358	-19.7494	6.63396e-41	7.52399e-39	82.2833
MRPL48	1.43696	8.96359	19.7378	7.0242e-41	7.96263e-39	82.226
LIMS1	-2.0597	6.16924	-19.7367	7.06193e-41	8.00143e-39	82.2206
TRAPPC1	2.37633	9.52229	19.7357	7.0996e-41	8.04013e-39	82.2153
TNNC1	1.19395	3.57437	19.7234	7.54385e-41	8.53901e-39	82.1544
OASL	-2.62529	8.47063	-19.722	7.59577e-41	8.59352e-39	82.1475
[truncated: 5,340 more rows]
