# Supplementary material for: Analysis of hemolysis-associated acute myeloid leukemia genes obtained using weighted gene co-expression network analysis and a Mendelian randomization study
Source: Blood Res. 2025 Apr 11;60(1):24. doi: 10.1007/s44313-025-00073-7 (PMC11992295; doi:10.1007/s44313-025-00073-7)
Supplement: Supplementary file 2 — Supplementary Material 2. [file 44313_2025_73_MOESM2_ESM.xlsx]

## Sheet: hubGenes_MMturquoise
A2M-AS1
A2MP1
A4GALT
AARS2
AASDH
AATK
ABAT
ABCA3
ABCA7
ABCC13
ABCC9
ABCD2
ABHD16B
ABHD5
ABI3
ABLIM1
ABTB1
AC003989.4
AC004692.5
AC005162.4
AC005256.1
AC005523.3
AC005592.3
AC007787.2
AC009120.6
AC010145.4
AC017002.2
AC017104.6
AC068138.1
AC074212.6
AC079741.2
AC079767.4
AC079807.4
AC083949.1
AC090627.1
AC092192.1
AC104667.3
AC139100.3
ACACA
ACAD8
ACADS
ACADVL
ACAP2
ACBD6
ACER1
ACO2
ACOT11
ACOX1
ACRBP
ACRV1
ACSL1
ACSL6
ACTB
ACTL6B
ACTL7A
ACTRT2
ACVR1C
ACVR2B-AS1
ACVRL1
ACY1
ADA
ADAD1
ADAM12
ADAM19
ADAM21
ADAMTS14
ADAMTS20
ADAMTS4
ADAMTS5
ADAMTSL2
ADCK5
ADCY4
ADCYAP1R1
ADH1B
ADIPOR1
ADIRF
ADM5
ADORA2A-AS1
ADRA2C
ADRB3
ADSL
ADTRP
AEBP1
AF131215.4
AF198444
AF289551
AFAP1
AFMID
AFTPH
AGAP2-AS1
AGBL2
AGBL5
AGMAT
AGTR2
AHI1
AIMP1
AK025288
AK026905
AK056982
AK091729
AK097370
AK097453
AK130486
AK6
AK8
AKAP3
AKR1A1
AKR1D1
AKR1E2
AKT2
AKTIP
AL022341.3
AL109706
AL590762.11
ALAS2
ALDH1A2
ALDH3A1
ALDOC
ALKBH5
ALKBH7
ALMS1
ALOX12
ALOX12P2
ALOX5
ALOXE3
ALPI
ALPK1
ALPL
ALPP
ALS2CR12
ALX1
ALX4
AMDHD1
AMELX
AMER1
AMFR
AMHR2
AMICA1
AMIGO1
AMN
AMOTL1
ANAPC11
ANAPC15
ANAPC7
ANGPT4
ANGPTL4
ANK3
ANKEF1
ANKH
ANKLE1
ANKMY2
ANKRD10-IT1
ANKRD13A
ANKRD24
ANKRD28
ANKRD44
ANKRD44-IT1
ANKRD55
ANKRD60
ANKUB1
ANO1
ANO7
ANO9
ANP32E
ANTXR1
AOC2
AOC3
AP000253.1
AP000473.8
AP000696.2
AP001171.1
AP001630.5
AP006547.3
AP1G2
APBA2
APBB1
APCDD1L
APEX1
APLNR
APLP1
APMAP
APOA1
APOA4
APOBEC1
APOBEC3D
APOBEC3G
APOBEC4
APOC1
APOC3
APOE
APOL5
APOL6
AQP6
AQP9
ARAP3
AREL1
ARHGAP23
ARHGAP25
ARHGAP26
ARHGAP28
ARHGAP33
ARHGAP6
ARHGAP9
ARHGEF10L
ARHGEF16
ARHGEF17
ARHGEF25
ARHGEF26
ARHGEF33
ARHGEF4
ARL11
ARL16
ARL4C
ARL6
ARMC2
ARMC5
ARMC6
ARMC9
ARNTL
ARPC4
ARPC5
ARRDC3
ARSG
ART5
ARTN
ARVCF
AS3MT
ASAH2B
ASB1
ASB10
ASB12
ASB8
ASCC2
ASPA
ASPDH
ASPHD1
ASPRV1
ASTN2
ATAD2
ATAD3A
ATAT1
ATF4
ATF5
ATF7
ATF7IP
ATN1
ATOH1
ATOH7
ATP1A1-AS1
ATP1B4
ATP2A2
ATP2B2
ATP2B3
ATP5A1
ATP5C1
ATP5F1
ATP5G1
ATP5G2
ATP5H
ATP5I
ATP5J
ATP5L
ATP5O
ATP5S
ATP6V0D2
ATP6V1B2
ATP6V1E2
ATP6V1G2
ATP8B1
ATXN2L
ATXN3
ATXN7L2
AVIL
AVP
AVPR1B
AX746968
AX747031
AX747630
AY940074
B2M
B3GALT2
B3GALT4
B3GNT6
B4GALNT3
B4GALT2
B4GALT3
BAAT
BACE1
BACH1
BACH2
BAG1
BAGE
BAHCC1
BAI2
BANF1
BANP
BARHL1
BARX1-AS1
BARX2
BATF
BAZ2A
BC012193
BC035400
BC041998
BC043356
BC044596
BC045560
BC045779
BC047364
BC047484
BC048997
BC062763
BC069004
BC069776
BC070490
BC079832
BCAN
BCAR1
BCCIP
BCDIN3D
BCKDHA
BCKDHB
BCL10
BCL11B
BCL2L1
BCL2L11
BCL2L2
BCL6
BCL6B
BDH2
BECN1
BEND2
BEST3
BEX5
BHLHE23
BICD2
BIRC3
BIRC7
BLCAP
BMP1
BMP4
BMP6
BMP8A
BMP8B
BMS1
BNC2
BNIP3L
BOC
BOD1L1
BOLA3
BPIFB1
BRE-AS1
BRF1
BRINP2
BRIX1
BRPF1
BRS3
BRSK2
BRWD3
BSPRY
BTBD17
BTBD2
BTBD3
BTF3
BTF3L4
BTN2A2
BTN3A1
BTN3A3
BUB1B
BZW2
C10orf25
C10orf35
C10orf67
C10orf71
C10orf85
C10orf95
C11orf1
C11orf16
C11orf31
C11orf53
C11orf58
C11orf70
C11orf73
C11orf74
C11orf84
C11orf96
C11orf97
C12orf45
C12orf79
C14orf166
C14orf180
C14orf182
C14orf2
C14orf39
C14orf64
C14orf80
C15orf45
C16orf54
C16orf58
C16orf59
C16orf71
C16orf72
C16orf74
C16orf89
C16orf95
C17orf51
C17orf62
C17orf70
C17orf89
C17orf96
C19orf26
C19orf43
C19orf52
C19orf57
C19orf68
C19orf73
C19orf80
C19orf83
C19orf84
C1QBP
C1QTNF1
C1QTNF2
C1QTNF4
C1S
C1orf115
C1orf127
C1orf177
C1orf192
C1orf194
C1orf200
C1orf204
C1orf35
C1orf68
C1orf74
C1orf87
C1orf94
C20orf141
C20orf202
C20orf96
C21orf2
C21orf37
C21orf49
C21orf58
C21orf91-OT1
C22orf24
C22orf42
C22orf46
C2CD4B
C2CD4C
C2orf40
C2orf50
C2orf57
C2orf71
C2orf72
C2orf73
C2orf81
C2orf82
C2orf88
C3orf18
C3orf27
C3orf55
C5AR2
C5orf58
C6orf165
C6orf48
C6orf52
C6orf62
C6orf89
C7orf43
C7orf55
C8G
C8orf17
C8orf49
C8orf59
C9orf116
C9orf117
C9orf131
C9orf152
C9orf24
C9orf50
C9orf53
C9orf64
C9orf84
C9orf85
CA4
CA7
CABP1
CACNA1G
CACNA2D1
CACNG1
CACNG3
CACNG6
CACYBP
CADM2
CADM3-AS1
CADPS
CALB2
CALHM3
CALML6
CAMK2A
CAMK2D
CAMK2N1
CAMK4
CAMSAP3
CAMTA1
CAMTA2
CANX
CAP1
CAP2
CAPN1
CAPN8
CARD10
CARD14
CASC17
CASKIN1
CASKIN2
CASP5
CASP6
CASP8
CASR
CASS4
CATSPERB
CATSPERG
CBLC
CBLN3
CBX2
CBX3
CBX3P2
CBX7
CBX8
CCDC106
CCDC115
CCDC120
CCDC135
CCDC138
CCDC141
CCDC147
CCDC154
CCDC155
CCDC167
CCDC170
CCDC174
CCDC181
CCDC24
CCDC25
CCDC27
CCDC33
CCDC38
CCDC57
CCDC59
CCDC63
CCDC64B
CCDC65
CCDC67
CCDC80
CCDC85A
CCDC87
CCDC88C
CCDC91
CCIN
CCKAR
CCKBR
CCL1
CCL21
CCL22
CCL4
CCL5
CCNB1IP1
CCNB2
CCNDBP1
CCNE1
CCNJL
CCPG1
CCR3
CCR6
CCR7
CCR9
CCSER2
CCT2
CCT4
CCT6A
CCT7
CCT8
CCZ1
CD160
CD2
CD200R1
CD226
CD247
CD27
CD274
CD28
CD300A
CD300LG
CD3G
CD48
CD53
CD5L
CD6
CD80
CD8A
CDADC1
CDAN1
CDC14B
CDC25A
CDC25B
CDC27
CDC34
CDC37L1
CDC42EP2
CDC42SE1
CDC45
CDCA4
CDCA7L
CDH15
CDH3
CDHR1
CDHR3
CDHR5
CDIPT
CDIPT-AS1
CDK18
CDK2AP1
CDK4
CDK5R1
CDK5R2
CDK6
CDKN1B
CDKN2D
CDO1
CDSN
CDT1
CDV3
CDX1
CDX2
CEACAM3
CEACAM4
CEACAM7
CEBPB
CEL
CELF3
CELSR3-AS1
CEMIP
CEND1
CENPB
CENPJ
CENPM
CENPN
CENPU
CENPW
CEP131
CEP19
CEP85
CERCAM
CERS5
CERS6
CES4A
CETP
CFB
CFC1B
CFDP1
CFLAR
CHAD
CHAF1B
CHD1L
CHD5
CHDC2
CHEK1
CHEK2
CHI3L2
CHIC2
CHID1
CHKA
CHP2
CHRM3-AS2
CHRNA9
CHRNB2
CHRNB3
CHST15
CHST6
CIDECP
CILP
CINP
CIRH1A
CISH
CITED1
CIZ1
CKS1B
CKS2
CLCA2
CLCN4
CLCN5
CLCN7
CLCNKB
CLDN1
CLDN15
CLDN16
CLDN4
CLDN6
CLEC11A
CLEC2D
CLEC4E
CLEC4GP1
CLEC7A
CLIC3
CLIC6
CLINT1
CLIP1
CLIP2
CLIP3
CLNS1A
CLPS
CLUH
CLVS2
CMBL
CMC2
CMKLR1
CMSS1
CMTM2
CNEP1R1
CNFN
CNGB1
CNIH1
CNN1
CNN2
CNN3
CNOT11
CNPY2
CNR2
CNTN2
CNTNAP3P2
CNTROB
COA1
COCH
COL17A1
COL18A1-AS1
COL22A1
COL24A1
COL25A1
COL26A1
COL4A3
COL5A3
COL8A1
COL9A1
COLGALT2
COMMD3
COMMD6
COMMD7
COMT
COPG1
COPRS
COPS2
COPS5
COQ10B
COQ7
COX14
COX16
COX4I1
COX5A
COX6C
COX7A1
COX7A2
COX7A2L
COX7B
COX7B2
COX7C
CPA4
CPEB1
CPEB4
CPED1
CPNE5
CPNE6
CPPED1
CPS1-IT1
CPSF1
CPSF3
CPSF3L
CPT1A
CPT1C
CPTP
CPXCR1
CPXM1
CPXM2
CR1
CR1L
CR2
CRAMP1L
CREB3L4
CREB5
CREBL2
CREBRF
CRISPLD2
CRLF3
CRNN
CRTAM
CRTC1
CRX
CRY2
CRYBA2
CRYBA4
CRYBB1
CRYBB2
CRYBB3
CRYGN
CS
CSAD
CSDC2
CSF3
CSF3R
CSH1
CSN1S2AP
CSNK1E
CSNK1G2
CSPG4P1Y
CSRNP3
CSRP3
CST9
CT83
CTA-254O6.1
CTA-280A3__B.2
CTA-29F11.1
CTA-331P3.1
CTA-384D8.35
CTAGE1
CTAGE11P
CTAGE5
CTB-119C2.1
CTB-12O2.1
CTB-167B5.2
CTB-31O20.9
CTBP1-AS
CTBS
CTC-425F1.4
CTC-527H23.4
CTD-2130O13.1
CTD-2165H16.3
CTD-2256P15.2
CTD-2286N8.2
CTD-2287O16.5
CTD-2293H3.1
CTD-2534I21.8
CTD-2619J13.17
CTD-3126B10.1
CTDSP1
CTDSP2
CTF1
CTLA4
CTNNBIP1
CTNNBL1
CTSO
CTSS
CTSZ
CTTN
CUBN
CUEDC2
CUL7
CUTA
CWC15
CX3CL1
CXCL1
CXCL14
CXCL16
CXCL17
CXCL5
CXCL6
CXCR1
CXCR2
CXCR6
CXorf24
CXorf38
CYAT1
CYB561D1
CYB5R1
CYB5R2
CYC1
CYLC1
CYLC2
CYP11B2
CYP1B1
CYP24A1
CYP2A13
CYP2B6
CYP2D6
CYP3A43
CYP4A11
CYP4F3
CYTH1
CYTIP
D21S2088E
DAB2IP
DAO
DAP3
DAPK2
DAPL1
DAPP1
DAZAP1
DAZAP2
DBF4B
DBI
DCAF12
DCAF15
DCAF4L1
DCD
DCDC2
DCDC2B
DCLK1
DCST1
DCTN6
DCUN1D5
DDAH2
DDI1
DDN
DDX1
DDX19B
DDX31
DDX39A
DDX49
DDX51
DDX58
DEAF1
DEF8
DEFA5
DEFA6
DEFB118
DEFB123
DEGS2
DENND2C
DENND2D
DENND3
DENND6B
DENR
DEPTOR
DERA
DGAT2
DGCR14
DGCR2
DGCR9
DHRS7
DHRS7C
DHX58
DIAPH3-AS1
DIO2-AS1
DIO3
DIP2B
DIP2C
DIRAS1
DIRC3
DIS3L
DKFZP434A062
DKFZp434E1119
DKFZp434J0226
DKK3
DKK4
DLD
DLG1-AS1
DLG3-AS1
DLGAP1-AS1
DLGAP3
DLGAP4
DLL4
DMRTA1
DMTN
DNAAF3
DNAJB2
DNAJC2
DNAJC8
DNAJC9
DNAJC9-AS1
DNALI1
DNASE1
DNM1L
DNMT3B
DNTTIP2
DOCK10
DOCK8
DOCK9
DOHH
DOT1L
DPEP2
DPH2
DPP4
DQ570096
DQ588163
DQ599616
DRAP1
DRC1
DRD4
DRG1
DSC3
DSCC1
DSCR10
DSEL
DSG3
DTHD1
DTL
DUOXA2
DUS3L
DUSP12
DUSP16
DUSP18
DUSP26
DUT
DUX1
DXO
DYM
DYNLL1-AS1
E2F1
EAF2
EBI3
EBPL
ECD
ECEL1
EDN2
EEF1E1
EEPD1
EFCAB14
EGFL7
EGOT
EGR1
EHD2
EHMT2
EIF2A
EIF2AK4
EIF2B5
EIF2D
EIF2S2
EIF3E
EIF3G
EIF3H
EIF3I
EIF3J
EIF3L
EIF3M
EIF4EBP1
EIF4H
EIF5A2
ELAVL3
ELAVL4
ELOF1
ELOVL2-AS1
EMC1
EMC6
EMC8
EMID1
EMILIN1
EML4
EMR2
EMR3
ENG
ENHO
ENKUR
ENO1
ENOPH1
ENPP5
ENTPD2
ENY2
EOMES
EP400NL
EPB41L3
EPB41L4A
EPB41L4A-AS1
EPB41L5
EPB42
EPDR1
EPHA5-AS1
EPHA6
EPHB1
EPHX1
EPHX2
EPOR
ERBB2
ERCC6
ERGIC1
ERI3
ERICH3-AS1
ERN1
ERP27
ERV3-1
ERVFRD-1
ERVH-1
ERVH-6
ESD
ESM1
ESPL1
ESR1
ESRRB
ETFB
ETS1
ETV4
EVA1B
EVC
EVI2B
EVI5L
EVPL
EWSR1
EXOSC10
EXOSC2
EXOSC4
EXPH5
EXT1
EXTL1
EZH1
EZH2
F12
F5
FABP1
FABP5
FADS2
FAM102A
FAM109A
FAM110D
FAM115A
FAM120A
FAM126B
FAM129A
FAM129C
FAM134A
FAM13A-AS1
FAM153A
FAM154A
FAM161B
FAM162A
FAM166A
FAM170B-AS1
FAM171A2
FAM184A
FAM184B
FAM189B
FAM195A
FAM19A1
FAM19A5
FAM210B
FAM212A
FAM214B
FAM218A
FAM229A
FAM230B
FAM3A
FAM49A
FAM65B
FAM66D
FAM69A
FAM69B
FAM69C
FAM71C
FAM71E1
FAM71E2
FAM83A
FAM83C
FAM83C-AS1
FAM83E
FAM83G
FAM86A
FAM86B3P
FAM90A1
FAM99B
FANCC
FANCI
FANCL
FASLG
FAT4
FBL
FBLN1
FBLN5
FBP2
FBXL13
FBXL18
FBXL5
FBXO17
FBXO21
FBXO32
FBXO33
FBXO40
FBXO44
FBXO7
FBXO9
FBXW12
FCAR
FCGR2A
FCGR2C
FCGR3B
FCRL1
FCRL2
FCRL3
FCRLA
FDPS
FER1L6-AS1
FEV
FFAR2
FGD3
FGF11
FGF12
FGF14
FGF18
FGF19
FGF21
FGF22
FGF8
FGF9
FGFBP2
FGFR4
FGFRL1
FHL5
FIBCD1
FIBIN
FILIP1
FIZ1
FKBP10
FKBP2
FKBP3
FKBPL
FLCN
FLG-AS1
FLJ12120
FLJ13744
FLJ20712
FLJ22184
FLJ31356
FLJ33360
FLJ34503
FLJ37453
FLJ38576
FLJ44087
FLJ45513
FLJ45825
FLNB
FLOT2
FLRT3
FLT3
FLT3LG
FMN1
FN3K
FNDC4
FNDC5
FNDC7
FNDC9
FOSB
FOSL1
FOXA2
FOXC2
FOXD3
FOXJ1
FOXJ3
FOXL1
FOXM1
FOXO6
FOXR2
FOXRED2
FPR1
FPR2
FRAT1
FRAT2
FRMD1
FRMD8P1
FSD1
FTH1P5
FTL
FUT11
FUT4
FUT5
FXR1
FYB
FYN
FZD9
G6PC
G6PC3
GABARAP
GABARAPL2
GABRA5
GABRB3
GABRD
GABRG1
GADD45A
GAFA2
GAL3ST1
GAL3ST3
GALM
GALNT10
GALNT15
GALNT18
GAMT
GANAB
GAPVD1
GAR1
GATA3
GATSL2
GATSL3
GBP1
GBP5
GBX1
GBX2
GCA
GCC2
GCGR
GCK
GCM1
GCNT3
GCSAM
GDA
GDPD2
GDPD3
GDPGP1
GFER
GFRA4
GGACT
GGCT
GGN
GGT5
GHRL
GHRLOS
GIGYF2
GIMAP1
GIMAP4
GIMAP8
GINS2
GIPC2
GIT1
GJA10
GJA8
GJC2
GK
GK3P
GLB1L3
GLI2
GLIPR1L1
GLIPR2
GLIS2
GLO1
GLP1R
GLT1D1
GLTPD2
GLTSCR1L
GLTSCR2
GMDS
GMFG
GML
GMNN
GMPR
GMPS
GNA15
GNAO1
GNAT1
GNAZ
GNB1L
GNB2
GNG4
GNL2
GNLY
GNPAT
GNRHR
GOLGA1
GOLGA7
GOLIM4
GOLT1A
GOT2
GP5
GP6
GPC1
GPD1
GPHA2
GPIHBP1
GPR125
GPR132
GPR137B
GPR144
GPR153
GPR155
GPR171
GPR18
GPR19
GPR3
GPR31
GPR39
GPR45
GPR52
GPR68
GPR82
GPRASP1
GPRC5B
GPRC5C
GPRC6A
GPRIN3
GPSM1
GPT2
GPX8
GRAMD2
GRB2
GRB7
GREB1
GREB1L
GRHL1
GRHL2
GRIK1
GRIK2
GRIK5
GRIN1
GRM2
GRM6
GS1-111G14.1
GSC
GSDMC
GSK3B
GSS
GSTA3
GSTZ1
GTF2A1
GTF2F2
GTF2IRD1
GTF3A
GTF3C3
GTF3C4
GTF3C6
GTPBP4
GUCA2A
GUCD1
GUK1
GUSB
GUSBP2
GVINP1
GYPC
GZMA
GZMB
GZMH
GZMK
GZMM
H1FOO
H1FX
H2AFV
H2AFY2
H2AFZ
H2BFM
HAAO
HAB1
HABP2
HABP4
HADH
HADHA
HAGH
HAGLR
HAND2
HAS1
HAT1
HAUS1
HAUS2
HAVCR1
HAVCR1P1
HBE1
HBP1
HBQ1
HCAR3
HCFC1R1
HCG26
HCG27
HCK
HCLS1
HCN3
HCP5
HCP5B
HDAC1
HDAC11
HDAC8
HDGFRP2
HEATR9
HECW1
HECW2
HEG1
HEMK1
HEPACAM2
HEPH
HES2
HES6
HESX1
HEYL
HFE
HGD
HHIPL2
HHLA1
HID1
HIGD1B
HILS1
HINT1
HIPK1-AS1
HIST1H2BB
HIST1H2BL
HIST1H3C
HIST1H3E
HIST1H3F
HIST1H3G
HIST1H4D
HIST1H4J
HIVEP2
HJURP
HLA-A
HLA-B
HLA-C
HLA-DOB
HLA-DRB6
HLA-E
HLA-F
HLA-G
HLA-J
HM13
HMCN2
HMGA1
HMGB1
HMGB2
HMGCLL1
HMGCS2
HMGN1
HMGN3
HMX1
HNF4A
HNRNPA1
HNRNPA3P1
HNRNPAB
HNRNPD
HOMEZ
HOOK1
HORMAD2
HOTS
HOXA4
HOXB13
HOXC11
HOXC4
HOXD13
HP09025
HPCA
HPD
HPRT1
HPSE
HPSE2
HPX
HRASLS
HRASLS2
HRH4
HSBP1
HSCB
HSD3B7
HSF1
HSF4
HSP90AA1
HSP90AB1
HSPA1L
HSPA6
HSPB11
HSPBP1
HSPD1
HSPE1
HSPG2
HTR1E
HTR3C
HUWE1
HVCN1
HYAL1
HYAL4
HYPM
IAH1
IBA57
ID4
IDS
IER3IP1
IFI27L1
IFI6
IFIT2
IFIT3
IFITM1
IFITM10
IFITM2
IFITM3
IFNA16
IFNA5
IFNAR1
IFNAR2
IFNGR1
IFNGR2
IFT20
IFT22
IFT57
IGBP1
IGF2-AS
IGF2BP1
IGF2R
IGFBP3
IGFBP7
IGFN1
IGHG1
IGHV5-78
IGLON5
IGSF10
IGSF6
IHH
IKZF1
IKZF3
IL12B
IL16
IL17B
IL17RE
IL18R1
IL18RAP
IL1R1
IL1R2
IL1RL2
IL1RN
IL21R
IL24
IL27
IL2RB
IL3RA
IL7R
ILVBL
IMMP2L
IMPDH1
IMPDH2
INADL
ING2
INHBC
INPP4A
INPP5J
INPP5K
INSC
INTS1
INTS12
INTS3
IPCEF1
IPO4
IPO5
IPP
IQCA1
IQCH
IQGAP1
IQSEC1
IQSEC3
IRF1
IRF2BP1
IRF2BP2
IRF2BPL
IRF4
IRF9
ISCU
ISG20
ISYNA1
ITFG2
ITGA1
ITGA7
ITGAE
ITGB3
ITGB3BP
ITGB4
ITK
ITLN1
ITM2B
ITM2C
ITPK1
ITPKA
ITPKB-IT1
ITPKC
JAK1
JAK3
JAKMIP1
JAKMIP3
JAZF1
JHDM1D-AS1
JPH1
JSRP1
JUP
KANK4
KAT2B
KAZALD1
KB-431C1.5
KBTBD7
KCNA10
KCNA3
KCNA5
KCNB1
KCND1
KCNE1
KCNE2
KCNG2
KCNH3
KCNH5
KCNH7
KCNJ15
KCNJ2
KCNK16
KCNK3
KCNK4
KCNK6
KCNMB2
KCTD17
KCTD19
KCTD20
KDF1
KDM3B
KDM5B
KDM7A
KHK
KHSRP
KIAA0040
KIAA0101
KIAA0226
KIAA0226L
KIAA0232
KIAA0247
KIAA0430
KIAA0513
KIAA0895L
KIAA1324
KIAA1377
KIAA1522
KIAA1549L
KIAA1551
KIAA1614
KIAA1644
KIAA1656
KIAA1671
KIAA1683
KIAA1755
KIAA1875
KIAA2013
KIAA2022
KIF12
KIF18B
KIF1A
KIF20A
KIF21A
KIF25-AS1
KIF5B
KIF5C
KIF6
KIF7
KIF9
KIFC1
KIR2DL3
KIR3DL1
KIRREL
KIRREL3
KIT
KL
KLB
KLC4
KLF12
KLF14
KLF16
KLF3
KLHDC4
KLHDC7A
KLHL11
KLHL22
KLHL23
KLHL34
KLHL35
KLHL41
KLK14
KLK2
KLRAP1
KLRC3
KLRC4
KLRD1
KLRF1
KLRG1
KLRG2
KPNA1
KPNA2
KPTN
KREMEN2
KRT1
KRT15
KRT16
KRT17P5
KRT2
KRT23
KRT33A
KRT33B
KRT36
KRT4
KRT76
KRT80
KRT81
KRT83
KRT8P12
KRTAP11-1
KRTAP17-1
KRTAP3-1
KRTAP3-2
KRTAP4-2
KRTAP4-8
KRTAP4-9
KRTAP5-8
KRTAP5-AS1
KRTAP9-8
L2HGDH
LA16c-380H5.4
LA16c-381G6.1
LA16c-395F10.2
LACRT
LAMA5-AS1
LAMP3
LAMTOR4
LANCL2
LAPTM5
LAS1L
LASP1
LAT
LAX1
LBH
LBX1
LBX1-AS1
LCAT
LCK
LCNL1
LCP1
LCP2
LDB3
LDHA
LDLRAP1
LEF1
LEF1-AS1
LEFTY1
LEP
LEPRE1
LEPREL1
LETM1
LETM2
LFNG
LGI3
LGR6
LHFPL3-AS1
LHX1
LHX3
LHX5
LILRA5
LILRA6
LILRP2
LIMK1
LIMK2
LIMS1
LIN54
LIN7A
LINC00028
LINC00092
LINC00113
LINC00165
LINC00174
LINC00189
LINC00244
LINC00266-1
LINC00269
LINC00282
LINC00312
LINC00324
LINC00327
LINC00334
LINC00347
LINC00408
LINC00466
LINC00475
LINC00482
LINC00493
LINC00514
LINC00525
LINC00528
LINC00565
LINC00572
LINC00589
LINC00620
LINC00622
LINC00629
LINC00630
LINC00639
LINC00654
LINC00664
LINC00839
LINC00851
LINC00856
LINC00870
LINC00879
LINC00888
LINC00892
LINC00894
LINC00910
LINC00928
LINC00938
LINC00954
LINC00957
LINC00982
LINC00998
LINC01000
LINC01010
LINC01015
LINC01023
LINC01049
LINC01056
LINC01093
LINC01094
LINC01101
LINC01114
LINC01120
LINC01121
LINC01127
LINC01141
LINC01144
LINC01186
LINC01191
LINC01204
LINC01209
LINC01225
LINC01227
LINC01281
LINC01310
LINC01312
LINC01341
LINC01342
LINC01348
LINC01352
LINC01359
LINC01362
LINC01398
LINC01420
LINS
LITAF
LIX1L
LLGL2
LMAN2
LMBRD1
LMNB2
LMTK3
LMX1B
LOC100126784
LOC100127940
LOC100128164
LOC100128281
LOC100128343
LOC100128751
LOC100129175
LOC100129361
LOC100129447
LOC100129516
LOC100130357
LOC100130370
LOC100130548
LOC100130938
LOC100131043
LOC100131347
LOC100131662
LOC100132005
LOC100132077
LOC100132207
LOC100132319
LOC100132661
LOC100132891
LOC100133461
LOC100133669
LOC100133985
LOC100240728
LOC100271832
LOC100272217
LOC100287210
LOC100287290
LOC100287704
LOC100287808
LOC100289058
LOC100289061
LOC100289230
LOC100289283
LOC100289495
LOC100499489
LOC100505478
LOC100505540
LOC100505664
LOC100505902
LOC100505918
LOC100506125
LOC100506172
LOC100506207
LOC100506302
LOC100506319
LOC100506368
LOC100506374
LOC100506446
LOC100506459
LOC100506472
LOC100506497
LOC100506504
LOC100506571
LOC100506675
LOC100506679
LOC100506691
LOC100506725
LOC100506844
LOC100506858
LOC100506895
LOC100507006
LOC100507054
LOC100507140
LOC100507201
LOC100507283
LOC100507351
LOC100507388
LOC100507389
LOC100507431
[truncated: 2,274 more rows]
