# Supplementary material for: Analysis of hemolysis-associated acute myeloid leukemia genes obtained using weighted gene co-expression network analysis and a Mendelian randomization study
Source: Blood Res. 2025 Apr 11;60(1):24. doi: 10.1007/s44313-025-00073-7 (PMC11992295; doi:10.1007/s44313-025-00073-7)
Supplement: Supplementary file 3 — Supplementary Material 3. [file 44313_2025_73_MOESM3_ESM.xlsx]

## Sheet: score
node_name	MCC	DMNC	MNC	Degree	EPC	BottleNeck	EcCentricity	Closeness	Radiality	Betweenness	Stress	ClusteringCoefficient
SLC4A2	1	0	1	1	1.139	1	0.125	37.0036	4.37576	0	0	0
TRPC3	2	0	1	2	2.065	1	0.16667	48.5167	5.4	26.5938	126	0
PI3	1	0	1	1	1.588	1	0.14286	42.8429	4.93333	0	0	0
UMOD	3	0	1	3	4.849	5	0.2	63.8833	6.24848	185.345	1326	0
MBP	12	0.47366	4	4	9.681	1	0.2	69.8	6.47273	3.85001	84	0.83333
SLC12A4	2	0	1	2	1.808	2	0.14286	47.8929	5.3697	328	1828	0
KCNK4	1	0	1	1	1.538	1	0.14286	44.2095	5.12121	0	0	0
ITLN1	1	0	1	1	3.343	1	0.16667	55.3167	5.87879	0	0	0
PLEK2	14	0.47366	4	6	8.499	3	0.16667	59.2667	5.92727	483.1	3740	0.33333
IRF2BP2	2	0	1	2	4.619	1	0.16667	58.4667	5.97576	3.65112	44	0
NLRP1	128	0.47564	7	7	12.996	1	0.2	66.5833	6.28485	10.8977	98	0.61905
NPHS1	4	0.30779	2	4	5.622	3	0.16667	56.45	5.79394	667.307	4912	0.16667
TGFBR3	1	0	1	1	1.924	1	0.14286	48.4929	5.46667	0	0	0
NPRL3	2	0	1	2	1.984	1	0.14286	47.0262	5.26667	3.06897	12	0
SLC34A1	4	0.30779	2	4	3.492	1	0.2	56.4333	5.88485	33.802	136	0.16667
TUBB1	1	0	1	1	1.867	1	0.16667	45.9667	5.2303	0	0	0
GNB2	2	0	1	2	3.662	1	0.2	56.6667	5.95152	1.91551	22	0
PKM	52	0.47549	6	8	9.926	3	0.2	65.9	6.25455	192.361	1006	0.35714
MGAM	8	0.2842	4	6	6.753	1	0.16667	63.3667	6.16364	58.529	338	0.26667
GCK	5	0.30779	2	5	4.956	2	0.16667	60.8667	6.06667	222.003	1232	0.1
HEPH	4	0.30898	3	3	4.75	1	0.2	58.5833	6.00606	1.76514	16	0.66667
FTL	6	0.30898	3	5	6.942	1	0.2	63.0167	6.18788	30.4993	204	0.3
GADD45A	4	0.30779	2	4	6.449	2	0.2	64.2833	6.24848	49.5807	260	0.16667
SMARCA4	32	0.42794	6	6	9.966	1	0.2	65.7833	6.26667	26.6795	244	0.6
ZNF217	2	0.30779	2	2	2.679	1	0.16667	51.65	5.6	0	0	1
TNRC6C	3	0.30779	2	3	3.81	1	0.16667	53.8	5.70909	8.33565	46	0.33333
F5	4	0.30779	2	4	4.718	1	0.16667	58.3	5.98182	48.5631	340	0.16667
HAGH	4	0.30779	2	4	3.472	2	0.16667	57.7833	5.94545	131.887	572	0.16667
DDAH2	1	0	1	1	2.799	1	0.16667	53.0667	5.74545	0	0	0
SLCO1A2	2	0.30779	2	2	1.951	1	0.14286	49.8429	5.49091	0	0	1
P2RY13	26	0.45378	5	5	11.738	1	0.2	67.3	6.35758	2.86792	24	0.7
SLC11A1	19	0.2927	7	8	13.162	2	0.2	71.3	6.47879	182.16	1140	0.28571
CSF3R	42672	0.52155	18	18	26.635	2	0.2	79.3	6.65455	167.006	1410	0.46405
IL16	14	0.38896	5	5	11.744	1	0.2	65.4333	6.26061	6.48203	70	0.6
CSF3	314286	0.55472	25	25	31.853	9	0.2	85.45	6.82424	254.043	2582	0.44
FCAR	54	0.52304	6	6	13.021	1	0.2	70.0667	6.46667	5.18662	88	0.73333
TLR8	301254	0.57625	23	23	29.674	1	0.25	82.5833	6.74545	204.618	2266	0.47036
SPTBN2	1	0	1	1	1.332	1	0.14286	38.9857	4.55758	0	0	0
GP6	15	0.38896	5	8	10.78	4	0.2	65.35	6.22424	601.009	4430	0.21429
COL9A1	3	0	1	3	3.152	2	0.16667	51.7333	5.55152	334.788	2730	0
CDT1	3	0.30779	2	3	3.901	1	0.16667	56.4167	5.87273	33.1616	120	0.33333
PIEZO1	5	0.30779	2	5	4.291	4	0.16667	61.3	6.11515	606.742	2594	0.1
CD5L	3	0.30779	2	3	5.575	1	0.16667	62.25	6.18182	24.6052	202	0.33333
ETS1	85	0.46652	8	9	15.605	3	0.2	70.35	6.42424	158.999	1094	0.44444
TNFRSF1B	5538	0.65143	13	13	24	1	0.2	72.4667	6.44242	18.0428	200	0.65385
HLA-G	25326	0.70248	12	12	22.9	1	0.2	71.4	6.4303	12.2386	176	0.72727
PSTPIP1	11	0.37893	4	7	13.217	1	0.2	65	6.20606	41.2252	262	0.2381
ITK	4476964	0.49393	23	23	29.397	4	0.2	79.1833	6.58788	901.504	7452	0.40316
SPN	95814	0.64614	16	16	25.956	1	0.2	75.2833	6.53939	66.5285	686	0.6
GNLY	11309766	0.7987	16	16	26.556	1	0.2	73.3667	6.46061	30.2199	400	0.74167
WAS	118	0.3366	12	12	18.502	7	0.2	74.0167	6.53333	542.823	4138	0.34848
THBD	166	0.45346	9	13	18.944	4	0.2	76.15	6.61212	405.876	3174	0.25641
LAT	390	0.54893	9	9	16.679	1	0.2	66.3833	6.24242	46.909	494	0.63889
IKZF1	210456	0.51814	23	23	29.701	2	0.2	79.1833	6.58182	282.778	2064	0.42292
RASGRP1	126	0.57059	6	6	10.664	1	0.2	61.9167	6.07879	13.0151	180	0.8
FCGR2A	1096370	0.53877	29	29	33.129	1	0.2	86.2	6.80606	522.245	4734	0.4064
GYPC	7	0.30898	3	6	9.446	2	0.2	70.4667	6.46667	173.379	1286	0.2
FLT3	14220	0.59096	17	17	26.752	1	0.2	77.3	6.58788	78.7119	900	0.53676
TNFSF10	782640	0.78828	14	14	25.686	1	0.2	73.3	6.46061	11.5804	188	0.76923
LCP2	1579688	0.53603	24	24	30.529	1	0.2	80.8667	6.65455	651.465	6090	0.43116
CD2	18498286	0.5714	31	31	33.927	6	0.25	87.25	6.82424	625.472	5450	0.42151
IL1R1	232080	0.6905	18	18	27.563	1	0.2	75.55	6.49697	29.7063	360	0.61438
CR2	20400	0.70945	14	14	24.43	1	0.2	75.4833	6.5697	23.3812	372	0.69231
MS4A1	4087596	0.68001	17	17	28.048	1	0.2	76.5167	6.5697	67.0552	856	0.61765
PRF1	15333360	0.76064	25	25	32.284	2	0.2	81.95	6.69091	111.956	1784	0.60333
TLR5	81528	0.63865	13	13	23.312	1	0.2	73.8	6.50303	26.5805	348	0.64103
STAT4	4446536	0.64327	19	19	29.039	1	0.2	78.1	6.6	109.419	1264	0.5614
FASLG	9685563	0.73638	22	23	30.781	1	0.2	78.7667	6.56364	169.104	1540	0.55731
CXCL14	2	0	1	2	4.973	1	0.16667	55.5167	5.81212	0.25	2	0
HSP90AA1	1288	0.36558	22	22	26.3	6	0.2	84.35	6.81212	547.408	4674	0.30303
GZMA	18240492	0.75205	22	22	31.45	2	0.2	78.3667	6.58182	89.2179	1328	0.62338
CD27	17868960	0.71898	27	27	33.472	1	0.2	84.2	6.75152	167.401	2348	0.55556
GZMB	19673988	0.68225	32	32	35.354	1	0.2	86.3667	6.7697	241.309	3256	0.49798
IL2RB	18545544	0.69979	26	26	33.757	1	0.2	82.0167	6.66061	194.299	2010	0.54769
CCR6	868369	0.71239	17	18	27.506	1	0.2	75.8833	6.50909	177.768	1810	0.57516
PAEP	1	0	1	1	1.322	1	0.125	38.7512	4.52727	0	0	0
DCD	1	0	1	1	1.375	1	0.125	38.7512	4.52727	0	0	0
C5AR2	4	0.30898	3	3	6.354	1	0.2	64.8167	6.29697	19.6935	298	0.66667
C8G	4	0.30779	2	4	2.992	3	0.14286	51.4929	5.52121	654	5246	0.16667
CR1	2336	0.42792	14	14	21.462	3	0.2	76.7833	6.6303	435.051	4234	0.41758
TFB2M	1	0	1	1	1.57	1	0.16667	47.0667	5.37576	0	0	0
C1QBP	7	0.30898	3	6	7.404	2	0.2	66.8667	6.3697	401.971	2028	0.13333
BNIP3L	1	0	1	1	2.359	1	0.16667	54.4	5.82424	0	0	0
MAPK1	232	0.28717	16	18	19.541	4	0.2	82.6167	6.81212	894.81	4866	0.20915
STAT1	2329113	0.49288	36	37	36.072	5	0.2	92.7833	6.94545	1286.3	9494	0.32733
LDLRAP1	13	0.32413	5	8	10.632	6	0.2	71.0667	6.48485	427.174	2178	0.17857
P2RY12	27	0.32073	8	9	14.645	4	0.2	74.0333	6.58788	278.079	2116	0.30556
IL1RN	41271	0.41136	18	19	24.633	2	0.2	80.0333	6.68485	426.21	2984	0.32749
F12	7	0.30779	2	7	8.278	2	0.16667	67.45	6.3697	280.48	1384	0.09524
HLA-B	46216	0.42179	16	16	22.719	7	0.2	78.7833	6.69091	657.742	5872	0.39167
ATF4	3	0.30779	2	3	5.857	1	0.2	63.4833	6.26061	1.98538	26	0.33333
ENG	1956	0.47297	14	14	23.935	1	0.2	79.45	6.73939	157.747	1856	0.46154
CYP2D6	18	0.26242	8	8	8.799	3	0.16667	69.3167	6.41818	387.444	2452	0.32143
PLAT	85	0.3733	11	12	18.259	1	0.2	77.95	6.70909	446.693	3512	0.33333
LCAT	61	0.47564	7	8	9.292	3	0.16667	67.6	6.35152	690.92	3992	0.46429
HPX	68	0.43736	8	8	10.668	1	0.2	70.15	6.46667	115.546	1038	0.53571
CFB	25	0.29157	8	9	11.355	4	0.16667	68.85	6.3697	657.685	5470	0.27778
HSPG2	11	0.32413	5	6	9.915	2	0.16667	69.7833	6.46061	344.685	1780	0.33333
SHBG	5	0.30898	3	4	5.243	1	0.16667	61.6333	6.13333	27.8577	124	0.33333
OLR1	151	0.49567	8	9	15.815	1	0.2	74.0667	6.59394	142.121	1058	0.47222
GGCT	1	0	1	1	2.816	1	0.16667	54.2	5.81212	0	0	0
RPS27A	201	0.31531	14	15	18.115	3	0.2	78.65	6.68485	504.939	3018	0.26667
NCOR2	10	0.37893	4	6	8.06	2	0.2	62.25	6.12121	44.6633	246	0.26667
CETP	48	0.4082	8	8	9.731	1	0.16667	68.6	6.38788	59.4785	440	0.5
ANGPTL4	13	0.47366	4	5	7.903	1	0.16667	66.0167	6.32727	62.9597	254	0.5
AMN	2	0.30779	2	2	2.886	1	0.16667	56.4167	5.90909	0	0	1
ALPP	2	0.30779	2	2	2.156	1	0.16667	49.05	5.44242	0	0	1
FCGR3B	14477317	0.54011	41	42	37.798	4	0.2	95.3667	6.99394	1197.45	9832	0.34611
PTS	10	0.46346	3	7	10.53	2	0.2	69.3833	6.40606	328.202	1608	0.19048
ALPI	3	0.30779	2	3	4.429	1	0.16667	60.3833	6.05455	70.9992	364	0.33333
TLR4	447149	0.35829	50	51	37.184	20	0.25	102.583	7.15152	3256.33	22250	0.21725
EZH2	259	0.43905	12	15	18.108	3	0.2	76.3	6.58182	779.747	4516	0.29524
FADS2	1	0	1	1	1.501	1	0.16667	48.1167	5.44242	0	0	0
ALOX5	8	0.46346	3	5	8.893	2	0.2	68.9	6.43636	344.809	1572	0.3
TXN	1475	0.45368	12	13	16.673	2	0.2	76.0667	6.61212	281.536	2194	0.39744
HSP90AB1	1168	0.31857	22	22	24.873	4	0.2	84.85	6.8303	768.185	5812	0.26407
COMT	29	0.32073	8	9	11.452	3	0.16667	71.0167	6.46667	311.494	1642	0.30556
UGT1A6	17	0.28529	6	10	7.139	2	0.16667	64.05	6.13333	218.904	1422	0.17778
EPB42	126	0.37904	8	8	5.471	2	0.16667	61.45	6.04242	123.339	600	0.46429
SNCA	375	0.35052	15	21	19.096	15	0.2	83.9833	6.81818	1714.88	8808	0.21429
CD3G	9646948	0.61626	22	22	30.898	1	0.25	80.8333	6.69091	456.756	3496	0.51082
DMTN	123	0.52304	6	7	4.947	1	0.16667	60.8167	6.0303	49.4814	208	0.52381
TFRC	4176	0.28768	28	28	29.847	9	0.25	88.6667	6.92121	1700.38	11304	0.21958
TRIM58	120	0.64826	5	5	4.076	1	0.16667	59.15	5.98182	0	0	1
CDAN1	4	0.30898	3	3	2.143	1	0.16667	51.4167	5.55758	6.81548	28	0.66667
HBE1	9	0.37893	4	5	6.368	1	0.2	61.2	6.09091	25.5005	178	0.4
UROD	4	0.30779	2	4	7.945	1	0.2	63.45	6.21212	11.2296	112	0.33333
EPOR	534	0.49207	11	11	18.598	1	0.2	73.8833	6.53333	145.91	1110	0.52727
HBQ1	124	0.52304	6	8	6.533	2	0.16667	62.7333	6.10909	275.825	1402	0.39286
ALAS2	134	0.28846	11	11	10.033	1	0.2	69.75	6.3697	426.819	2590	0.30909
ALDH3A1	9	0.30898	3	7	6.808	2	0.2	63.9	6.18182	137.687	992	0.19048
KL	10	0.2842	4	8	8.477	3	0.2	69.7333	6.43636	310.145	1796	0.17857
GUSB	14	0.23775	6	9	7.266	2	0.2	68.5333	6.35152	414.666	2446	0.19444
GALM	3	0.30779	2	3	2.049	1	0.16667	50.9333	5.51515	8.21254	30	0.33333
AKR1A1	6	0.30898	3	5	3.785	1	0.16667	56.4333	5.8303	51.6759	246	0.2
C1S	26	0.21948	10	12	8.825	3	0.16667	67.5667	6.27879	814.083	5518	0.16667
PSD4	2	0	1	2	2.093	1	0.16667	50.2833	5.55152	24.0623	182	0
AGBL2	2	0	1	2	1.644	1	0.14286	47.7262	5.30909	23.4962	60	0
TK1	5	0	1	5	4.471	2	0.16667	58.85	5.97576	360.85	1554	0
AFMID	1	0	1	1	1.25	1	0.14286	42.8595	4.98182	0	0	0
PDE5A	7	0.46346	3	4	6.507	1	0.16667	62.3333	6.17576	12.543	72	0.5
LEP	1303	0.29539	23	24	24.915	9	0.2	86.2833	6.87273	1615.53	9164	0.22101
ADRB3	12	0.47366	4	4	6.337	1	0.16667	63	6.19394	4.14251	24	0.83333
IGFBP3	5	0.30779	2	5	5.58	2	0.16667	61.1333	6.09697	53.7587	250	0.1
NOS3	2132	0.46144	17	19	20.968	3	0.2	80.95	6.73939	749.552	4314	0.33333
ITGA1	40328	0.71599	9	11	18.564	3	0.2	68.6333	6.30303	514.21	4564	0.54545
ADAM12	3	0	1	3	4.366	1	0.16667	57.45	5.92727	20.3435	136	0
XDH	728	0.45346	9	9	12.909	3	0.2	72.2333	6.51515	60.8714	426	0.52778
GPX8	1760	0.38858	17	17	19.397	6	0.2	80.7333	6.73939	653.708	3792	0.35294
PTPRC	19728040	0.44398	51	51	38.976	14	0.25	101.5	7.11515	2363.41	17378	0.27843
CD247	16949882	0.70504	22	22	29.846	1	0.2	77.7	6.55152	141.603	1456	0.58442
MYB	14	0.38896	5	5	10.204	1	0.2	63.8833	6.19394	5.948	32	0.6
HPRT1	41	0.31026	9	12	16.879	3	0.2	76.3833	6.61818	720.963	4256	0.19697
ADA	10	0.23775	6	6	10.051	1	0.2	68.3833	6.39394	50.1659	358	0.33333
EPHX1	6	0.30898	3	5	3.203	1	0.16667	56.0333	5.8	51.2123	188	0.2
SOD2	1661	0.3379	18	19	21.657	3	0.2	81.7333	6.75152	600.896	4744	0.26901
SCARB1	7767	0.34203	26	29	29.429	14	0.2	91.2833	7	2750.65	16832	0.21429
HADH	3	0.30779	2	3	1.872	1	0.14286	48.9929	5.38788	13.8524	48	0.33333
GLO1	13	0.32413	5	8	8.783	2	0.16667	65.6667	6.24242	385.765	2306	0.17857
ACADVL	5	0.30779	2	5	5.532	1	0.16667	63.5833	6.20606	392.488	2502	0.1
ACADS	3	0.30779	2	3	2.413	1	0.14286	50.1595	5.47879	21.6764	96	0.33333
APOE	2738	0.30107	32	34	28.896	3	0.2	94.6167	7.06667	2561.34	16068	0.1943
APOA1	673	0.31934	20	21	20.174	3	0.2	83.5667	6.80606	1395.39	8432	0.24762
ABCA7	2	0.30779	2	2	4.516	1	0.16667	60.1833	6.12121	0	0	1
IGBP1	2	0	1	2	1.458	2	0.14286	42.1452	4.81212	328	2424	0
A4GALT	1	0	1	1	1.11	1	0.125	33.4131	3.81818	0	0	0
