# Supplementary material for: Analysis of hemolysis-associated acute myeloid leukemia genes obtained using weighted gene co-expression network analysis and a Mendelian randomization study
Source: Blood Res. 2025 Apr 11;60(1):24. doi: 10.1007/s44313-025-00073-7 (PMC11992295; doi:10.1007/s44313-025-00073-7)
Supplement: Supplementary file 4 — Supplementary Material 4. [file 44313_2025_73_MOESM4_ESM.xlsx]

## Sheet: Sheet1
SNP	effect_allele.exposure	other_allele.exposure	effect_allele.outcome	other_allele.outcome	beta.exposure	beta.outcome	eaf.exposure	eaf.outcome	remove	palindromic	ambiguous	id.outcome	chr	pos	se.outcome	samplesize.outcome	pval.outcome	outcome	originalname.outcome	outcome.deprecated	mr_keep.outcome	data_source.outcome	pos.exposure	samplesize.exposure	pval.exposure	se.exposure	chr.exposure	id.exposure	exposure	mr_keep.exposure	pval_origin.exposure	data_source.exposure	action	mr_keep
rs4986791	T	C	T	C	-1.269	0.0013	NA	0.05862	FALSE	FALSE	FALSE	prot-a-1736	9	120475602	0.0529	3301	0.977237	Leukemia inhibitory factor || id:prot-a-1736	Leukemia inhibitory factor	Leukemia inhibitory factor || ||	TRUE	igd	120475602	997	1.76116e-50	0.0801642	9	prot-c-3647_49_4	TLR4:MD-2 complex || id:prot-c-3647_49_4	TRUE	reported	igd	2	TRUE
rs651007	T	C	T	C	-0.3638	-0.0248	NA	0.20669	FALSE	FALSE	FALSE	prot-a-1736	9	136153875	0.0304	3301	0.416869	Leukemia inhibitory factor || id:prot-a-1736	Leukemia inhibitory factor	Leukemia inhibitory factor || ||	TRUE	igd	136153875	997	3.39703e-12	0.0516175	9	prot-c-3647_49_4	TLR4:MD-2 complex || id:prot-c-3647_49_4	TRUE	reported	igd	2	TRUE
